# Supplementary material for: Quantitative profiling of spreading-coupled protein tyrosine phosphorylation in migratory cells
Source: Sci Rep. 2016 Aug 24;6:31811. doi: 10.1038/srep31811 (PMC4995472; doi:10.1038/srep31811)
Supplement: Supplementary Table S1 [file srep31811-s1.xls]

## Sheet: Sheet1
Supplemental Table 1. All identified proteins*
Protein IDs	Protein names	Gene names	Defined in adhesome?†	Identified by Schiller H. et al.?‡	Peptides	Razor + unique peptides	Unique peptides	Sequence coverage [%]	Unique + razor sequence coverage [%]	Unique sequence coverage [%]	Mol. weight [kDa]	Score	Intensity
Q5JRC6;Q8IWS0-2;B4E0G4;Q8IWS0;E9PC97	PHD finger protein 6	PHF6		Y	1	1	1	4.9	4.9	4.9	36.43	2.2169	92810
P01871;P01871-2	Ig mu chain C region	IGHM			1	1	1	3.5	3.5	3.5	49.306	2.2733	116780
O75494-2;O75494	Serine/arginine-rich splicing factor 10	SRSF10		Y	1	1	1	2.7	2.7	2.7	31.213	-2	142560
B4DFG6;Q5STN0;Q9Y676	28S ribosomal protein S18b, mitochondrial	MRPS18B			1	1	1	8.3	8.3	8.3	14.048	1.9389	149630
P84095	Rho-related GTP-binding protein RhoG	RHOG		Y	2	1	1	12.6	6.8	6.8	21.308	2.8685	211970
F8VYE8;F8W0W8;P36873;P36873-2;F8VR82;E9PDP1;H0Y3Y6;B4DNE3;F8W0V8;F5H1L6;F5H037	Serine/threonine-protein phosphatase;Serine/threonine-protein phosphatase PP1-gamma catalytic subunit	PPP1CC		Y	10	1	1	35.5	3.3	3.3	34.95	1.9697	236710
E9PRZ9;E3W975;E9PM92;O00193	Small acidic protein	C11orf58;SMAP			1	1	1	17.8	17.8	17.8	10.038	4.0166	244400
Q5SYU3;H3BM30;E9PGD9;Q9BV79-2;Q9BV79	Trans-2-enoyl-CoA reductase, mitochondrial	MECR			1	1	1	7.4	7.4	7.4	21.189	3.3734	261240
H7C2G3;H7C1F6;P30042-2;P30042	ES1 protein homolog, mitochondrial	C21orf33			1	1	1	5.2	5.2	5.2	20.183	2.4954	294020
F8VXB1;F8VUC5;F8W156;F8VXR1;F8VYZ4;F8VVA7;F8VS17;P61923;F8VWL5	Coatomer subunit zeta-1	COPZ1		Y	1	1	1	10.9	10.9	10.9	10.628	2.2314	322350
C9JV18;C9JSY4;O14925;Q5SRD1	Mitochondrial import inner membrane translocase subunit Tim23;Putative mitochondrial import inner membrane translocase subunit Tim23B	TIMM23;TIMM23B			1	1	1	7.9	7.9	7.9	13.425	2.0362	341630
Q9H0U3;Q6P577	Magnesium transporter protein 1	MAGT1			3	3	3	11	11	11	38.036	3.2205	344030
B1AK13;P35914	Hydroxymethylglutaryl-CoA lyase, mitochondrial	HMGCL		Y	2	2	2	7.3	7.3	7.3	31.735	2.588	436850
E5RFP0;Q8WVJ2	NudC domain-containing protein 2	NUDCD2		Y	1	1	1	13.6	13.6	13.6	14.745	2.5545	497180
P49770	Translation initiation factor eIF-2B subunit beta	EIF2B2		Y	2	2	2	8.8	8.8	8.8	38.989	3.107	533250
Q6UB35;Q5JYA8;H0Y327	Monofunctional C1-tetrahydrofolate synthase, mitochondrial	MTHFD1L		Y	2	2	2	2.6	2.6	2.6	105.79	2.4451	546680
Q14574-2;Q14574	Desmocollin-3	DSC3			1	1	1	1.1	1.1	1.1	93.453	2.1616	568710
P48059;P48059-4;P48059-2;P48059-5;P48059-3	LIM and senescent cell antigen-like-containing domain protein 1	LIMS1	Y	Y	1	1	1	3.7	3.7	3.7	37.251	3.7712	586580
C9JJD3;C9JPV8;C9JTK4;C9JGT8;C9JJ47;F5H0H0;E9PFW3;Q96CW1-2;Q96CW1;B4DJB1	AP-2 complex subunit mu	AP2M1		Y	2	2	2	22.1	22.1	22.1	13.046	3.3076	605100
F5H281;F5H5Y3;E7ETK6;G3V1U4;Q9UHB9-2;Q9UHB9	Signal recognition particle subunit SRP68	SRP68		Y	1	1	1	4.3	4.3	4.3	41.346	3.2881	627730
E9PLT0;O75534-2;O75534;E9PGZ0;G5E9Q2	Cold shock domain-containing protein E1	CSDE1		Y	1	1	1	1.6	1.6	1.6	74.583	2.236	630670
Q9H3Z4-2;Q9H3Z4	DnaJ homolog subfamily C member 5	DNAJC5			2	2	2	14.4	14.4	14.4	18.801	2.0924	631310
E9PHI6;Q9Y6G9	Cytoplasmic dynein 1 light intermediate chain 1	DYNC1LI1		Y	1	1	1	2.9	2.9	2.9	43.193	2.3307	680580
Q5TBB2;Q5TBB3;B4DTZ6;P19634	Sodium/hydrogen exchanger;Sodium/hydrogen exchanger 1	SLC9A1	Y		1	1	1	7.6	7.6	7.6	25.031	-2	775430
D6RDM7;B4DIZ2;C9JGP1;P61086	Ubiquitin-conjugating enzyme E2 K	UBE2K		Y	1	1	1	9.8	9.8	9.8	14.035	2.3653	822850
B4DX42;Q15637-4;Q15637-6;C9JJE2;Q15637-3;Q15637-2;Q15637;Q15637-5;H7C561	Splicing factor 1	SF1		Y	2	2	2	5.3	5.3	5.3	46.42	4.1514	1043200
B3KNJ1;Q96K17	Transcription factor BTF3 homolog 4	BTF3L4		Y	1	1	1	30	30	30	10.905	11.608	1718100
C9IYM8;Q6T4R5-3;Q6T4R5-2;Q6T4R5	Nance-Horan syndrome protein	NHS			2	2	2	1.6	1.6	1.6	160.64	-2	1820600
Q8IWY7;H7BYU8;Q6IQ55-2;Q6IQ55					3	1	1	1.5	0.5	0.5	182.46	-2	6557300
F5GXR6;Q8IUG5-2;Q8IUG5;F5GYU7;H0YGQ4	Unconventional myosin-XVIIIb	MYO18B			2	2	2	0.8	0.8	0.8	285.34	2.0911	12052000
C9JZI1;P35249;C9JW34;C9JGY5;F8WE44;H7C1P0;C9JXZ7;C9JTT7;C9J8M3	Replication factor C subunit 4	RFC4		Y	2	2	2	7.1	7.1	7.1	36.877	5.1564	136330
C9JW17;Q13287	N-myc-interactor	NMI		Y	1	1	1	44.8	44.8	44.8	3.4027	1.962	528520
Q8TB03;E7EN46;Q8TB03-3;Q8TB03-2	Uncharacterized protein CXorf38	CXorf38			2	2	2	9.4	9.4	9.4	36.67	2.9383	148160
Q12840;C9JWB9	Kinesin heavy chain isoform 5A	KIF5A			8	1	1	8.4	0.7	0.7	117.38	-2	185790
Q5JNW7;B0UZC1;P28062-2;P28062	Proteasome subunit beta type-8	PSMB8		Y	1	1	1	5.6	5.6	5.6	27.85	3.5029	530880
Q9GZN8;Q9GZN8-2;H7BYU9;E9PAL2	UPF0687 protein C20orf27	C20orf27			2	2	2	19	19	19	19.291	2.2439	1004600
Q5RI15;Q5RI15-2	Cytochrome c oxidase protein 20 homolog	COX20			1	1	1	10.2	10.2	10.2	13.291	2.372	516770
H3BV19;H3BSA1;P19784	Casein kinase II subunit alpha	CSNK2A2		Y	1	1	1	8.6	8.6	8.6	17.764	2.1667	223620
Q9NRV9;H0YG71;F5GWX2	Heme-binding protein 1	HEBP1			2	2	2	13.2	13.2	13.2	21.097	2.1629	450620
B4DNV3;B5MC21;C9J5B0;B5MCZ3;B5MC14;B4DNQ5;P05231	Interleukin-6	IL6			1	1	1	9.8	9.8	9.8	13.934	2.1932	241840
Q9Y5S9-2;Q9Y5S9	RNA-binding protein 8A	RBM8A		Y	1	1	1	11	11	11	19.76	2.5303	411860
E5RJZ1;H0YBD2;Q6FGA0;O14548	Cytochrome c oxidase subunit 7A-related protein, mitochondrial	COX7A2L			1	1	1	16.5	16.5	16.5	8.8399	2.4922	484880
Q9Y2S7	Polymerase delta-interacting protein 2	POLDIP2		Y	2	2	2	7.6	7.6	7.6	42.033	4.3395	502270
Q6P1L8	39S ribosomal protein L14, mitochondrial	MRPL14		Y	2	2	2	15.2	15.2	15.2	15.947	4.0412	464810
F6WGS5;Q9HD15	Steroid receptor RNA activator 1	SRA1			1	1	1	7.4	7.4	7.4	17.773	2.5184	260060
Q9UHJ6	Sedoheptulokinase	SHPK			3	3	3	8.8	8.8	8.8	51.49	3.0144	309990
B4E2Q4;Q7L2H7	Eukaryotic translation initiation factor 3 subunit M	EIF3M		Y	1	1	1	3.7	3.7	3.7	27.865	2.6368	314640
Q8N2U9-2;B3KW14					1	1	1	5.9	5.9	5.9	19.041	-2	346490
A6NEE1	Pleckstrin homology domain-containing family D member 1	PLEKHD1			2	2	2	5.1	5.1	5.1	59.203	2.0696	360820
E9PFW8;E7ERP8;E7EMC7;Q13501-2;Q13501	Sequestosome-1	SQSTM1		Y	1	1	1	12.6	12.6	12.6	18.379	13.474	1275000
Q5QPP1;Q5QPP2;Q5QPP3;Q5QPP4;E9PH43;Q14376	UDP-glucose 4-epimerase	GALE			1	1	1	7.2	7.2	7.2	21.432	2.3988	729570
Q9P2X0;Q9P2X0-2	Dolichol-phosphate mannosyltransferase subunit 3	DPM3			1	1	1	10.9	10.9	10.9	10.094	2.5937	391520
F5GWP1;Q92575	UBX domain-containing protein 4	UBXN4		Y	1	1	1	1.8	1.8	1.8	55.055	1.9931	939470
O95573;H7C260	Long-chain-fatty-acid--CoA ligase 3	ACSL3			3	1	1	6.1	2.1	2.1	80.419	2.8892	1144200
P05164-2;P05164;P05164-3	Myeloperoxidase;Myeloperoxidase;89 kDa myeloperoxidase;84 kDa myeloperoxidase;Myeloperoxidase light chain;Myeloperoxidase heavy chain	MPO			2	2	2	3.4	3.4	3.4	73.853	2.8363	844640
B4DJ81;P28331-3;P28331-4;E7ENF3;P28331;P28331-2	NADH-ubiquinone oxidoreductase 75 kDa subunit, mitochondrial	NDUFS1		Y	2	2	2	4.6	4.6	4.6	66.921	1.9543	497020
A8MYQ9;B4DNC0;E9PEJ9;Q9BZG1-2;Q9BZG1;C9JBG0;H0Y4D1;C9JI96;E7ES60;C9J3R5	Ras-related protein Rab-34	RAB34		Y	2	2	2	8.8	8.8	8.8	29.2	7.2885	1003900
B4DET3;O15118;F5GZD4	Niemann-Pick C1 protein	NPC1			2	2	2	3.2	3.2	3.2	107.02	2.8214	1884700
F8VWZ8;Q52LW3;Q52LW3-2	Rho GTPase-activating protein 29	ARHGAP29		Y	2	2	2	2.9	2.9	2.9	117.42	6.4525	539330
E7EPM0					13	1	1	13.3	1.6	1.6	135.19	2.1082	558170
B4DKB2;P42892-3;P42892-2;P42892-4;P42892	Endothelin-converting enzyme 1	ECE1			1	1	1	1.4	1.4	1.4	83.573	2.2216	633640
P51648;P51648-2	Fatty aldehyde dehydrogenase	ALDH3A2			1	1	1	2.5	2.5	2.5	54.847	3.5513	678560
D3YTI0;P55327-2;P55327-4;P55327;D0UFD3;C9J502;D0UFD1;P55327-3;F5H0B0;E5RK35;E5RFR7;H0YC44;D0UFD5	Tumor protein D52	TPD52			3	3	3	30.4	30.4	30.4	19.86	5.4824	1404600
O95292;A6NLV9;E5RK64;O95292-2	Vesicle-associated membrane protein-associated protein B/C	VAPB		Y	3	3	3	17.7	17.7	17.7	27.228	6.4221	1608200
Q86SG5;P31151	Protein S100-A7A;Protein S100-A7	S100A7A;S100A7			3	3	3	36.6	36.6	36.6	11.305	7.0265	1786700
H0YL98;Q8TEB1-3;Q8TEB1-2;Q8TEB1;H0YL77	DDB1- and CUL4-associated factor 11	DCAF11			2	2	2	8.7	8.7	8.7	29.768	1.9737	920200
B4DLV2;Q02880-2;Q02880	DNA topoisomerase 2-beta	TOP2B		Y	2	2	2	5.4	5.4	5.4	53.018	2.1018	1034300
Q9Y305-3;Q9Y305-2;Q9Y305;Q9Y305-4;H7C5Q2	Acyl-coenzyme A thioesterase 9, mitochondrial	ACOT9		Y	3	3	3	8.2	8.2	8.2	43.206	3.9909	1097100
F5H7Z0	Breast cancer anti-estrogen resistance protein 1	BCAR1	Y	Y	24	1	1	41	0.9	0.9	93.29	-2	1253400
Q16643;Q16643-2;A8MV58;D6RFI1;D6R9W4;F8W9Z3;D6R9Q9	Drebrin	DBN1		Y	3	3	3	8.3	8.3	8.3	71.428	8.0844	2166700
B4DGE4;D2D4A3;P30038	Delta-1-pyrroline-5-carboxylate dehydrogenase, mitochondrial	ALDH4A1			2	2	2	4.8	4.8	4.8	55.117	3.348	1364400
B4E318;Q9P287-4;Q9P287-3;Q9P287;Q9P287-2	BRCA2 and CDKN1A-interacting protein	BCCIP		Y	2	2	2	5.7	5.7	5.7	29.797	3.3006	3017300
Q9C093-2;D6REZ4;Q9C093;Q9C093-3	Sperm flagellar protein 2	SPEF2			3	3	3	2.4	2.4	2.4	209.31	3.7128	1523900
Q9NRP0;D6RH22	Oligosaccharyltransferase complex subunit OSTC	OSTC			1	1	1	8.1	8.1	8.1	16.829	2.0522	2454900
E5RGY0;B4E1G1;Q9BUN8-2;Q9BUN8	Derlin-1	DERL1		Y	1	1	1	7.3	7.3	7.3	17.221	3.223	3919700
Q14739;E7EVK9;C9JXK0	Lamin-B receptor	LBR		Y	2	2	2	4.9	4.9	4.9	70.702	4.2175	2477000
Q709C8-4;Q709C8-2;Q709C8-3;Q709C8	Vacuolar protein sorting-associated protein 13C	VPS13C		Y	2	2	2	0.6	0.6	0.6	403.08	2.1068	3475600
Q5JW28;Q5JW30;O95793-2;O95793-3;O95793	Double-stranded RNA-binding protein Staufen homolog 1	STAU1			1	1	1	6	6	6	22.475	3.0776	3557500
Q15058	Kinesin-like protein KIF14	KIF14			2	2	2	1.3	1.3	1.3	186.49	2.2813	7320000
Q5T4S7-3;Q5T4S7-4;Q5T4S7;Q5T4S7-2	E3 ubiquitin-protein ligase UBR4	UBR4		Y	2	2	2	0.7	0.7	0.7	571.85	-2	2612500000
P12235;Q9H0C2	ADP/ATP translocase 1;ADP/ATP translocase 4;ADP/ATP translocase 4, N-terminally processed	SLC25A4;SLC25A31		Y	6	1	1	18.8	4.4	4.4	33.064	1.9789	438400
P01763;P01767;P01766	Ig heavy chain V-III region WEA;Ig heavy chain V-III region BUT;Ig heavy chain V-III region BRO				1	1	1	9.6	9.6	9.6	12.141	2.1368	157380
P63167;F8VXL2;F8VRV5;Q96FJ2	Dynein light chain 1, cytoplasmic;Dynein light chain 2, cytoplasmic	DYNLL1;DYNLL2		Y	2	2	2	21.3	21.3	21.3	10.366	2.7785	169350
O00273-2;O00273	DNA fragmentation factor subunit alpha	DFFA			1	1	1	6	6	6	29.41	3.5335	390690
E9PL82;E9PMR4;P48509;E9PRJ3	Tetraspanin;CD151 antigen	CD151		Y	2	2	2	14.7	14.7	14.7	14.584	3.1155	907770
O75391	Sperm-associated antigen 7	SPAG7		Y	2	2	2	11.5	11.5	11.5	26.034	2.8932	833400
H3BPH4;H3BV55;B7Z6R0;O15305;H3BR08;H3BM92;H3BV34;H3BT06;H3BNY9;H3BRM0	Phosphomannomutase;Phosphomannomutase 2	PMM2			2	2	2	16.2	16.2	16.2	16.223	4.6215	717120
F8W9H0;E9PLN8;Q9BQB6-3;Q9BQB6-2;Q9BQB6	Vitamin K epoxide reductase complex subunit 1	VKORC1			1	1	1	8.7	8.7	8.7	15.951	1.9902	328910
E7EPW1					11	1	1	59	6.8	6.8	17.305	-2	189570
C9JQV0;Q9BRJ6	Uncharacterized protein C7orf50	C7orf50			1	1	1	11.5	11.5	11.5	21.883	3.1065	652910
D6RCD0;Q8NBQ5	Estradiol 17-beta-dehydrogenase 11	HSD17B11			1	1	1	7	7	7	28.074	2.6203	385450
O43665-2;O43665;O43665-3	Regulator of G-protein signaling 10	RGS10			1	1	1	9.6	9.6	9.6	19.608	3.2227	433630
P21589-2;P21589;H0Y7R7;E9PGM0;Q96B60	5-nucleotidase	NT5E			2	2	2	4	4	4	57.948	5.0419	1441100
Q5SRQ3;Q5SRQ6;P67870	Casein kinase II subunit beta	CSNK2B-LY6G5B-1181;CSNK2B		Y	1	1	1	4.8	4.8	4.8	26.673	2.3314	452840
A8MYF6;Q15800	Methylsterol monooxygenase 1	MSMO1			1	1	1	8.6	8.6	8.6	19.47	8.1911	1073700
E9PQI5;H0YI46;E9PQ80;E9PSI1;Q9BY43	Charged multivesicular body protein 4a	CHMP4A			1	1	1	8.4	8.4	8.4	18.845	5.9267	709430
P00918;E5RID5;E5RK37	Carbonic anhydrase 2	CA2			2	2	2	11.2	11.2	11.2	29.246	2.4583	1144900
Q0VGD4;G3V121;B7Z2L8;Q86WR0	Coiled-coil domain-containing protein 25	CCDC25			1	1	1	23.8	23.8	23.8	5.0516	2.2363	726470
C9JBI3;P78330	Phosphoserine phosphatase	PSPH		Y	1	1	1	7.5	7.5	7.5	20.745	2.5434	854970
E2QRM6;Q9H2U2;Q9H2U2-2;D6R967;H0Y9D8;F8WDN9;Q9H2U2-3;D6RGV9;B4DFH3;D6RAD3;Q9H2U2-4	Inorganic pyrophosphatase 2, mitochondrial	PPA2			4	4	4	16.5	16.5	16.5	35.731	7.0275	6011600
Q9NUP9;G3V1D4;H0YI92;H0YIA8;O14910	Protein lin-7 homolog C	LIN7C		Y	3	3	3	20.3	20.3	20.3	21.834	5.1647	1372200
H0YHF8;F8W9D1;F8VYY9;B4DDT7;P54619;H0YIC9;G8JLM0;E9PGP6;Q9UGJ0-2;Q9UGJ0-3;Q9UGJ0	5-AMP-activated protein kinase subunit gamma-1;5-AMP-activated protein kinase subunit gamma-2	PRKAG1;PRKAG2		Y	2	2	2	22.6	22.6	22.6	10.713	2.292	487090
H9KV70;P80188-2;P80188	Neutrophil gelatinase-associated lipocalin	LCN2			1	1	1	7.5	7.5	7.5	22.902	3.0265	289210
Q5TG79;Q5TG84;E7ESI4;Q5TG81;Q5TG80;B0AZR7;Q13303-2;Q13303;Q13303-3	Voltage-gated potassium channel subunit beta-2	KCNAB2		Y	1	1	1	10.5	10.5	10.5	10.274	1.9996	468020
A6NKE1;A6NDN0;O43617	Trafficking protein particle complex subunit 3	TRAPPC3		Y	1	1	1	6.8	6.8	6.8	13.343	2.0918	491020
Q96HS1-2;Q96HS1	Serine/threonine-protein phosphatase PGAM5, mitochondrial	PGAM5		Y	1	1	1	4.7	4.7	4.7	28.02	2.6603	561430
C9IZX5;Q9NUJ1	Mycophenolic acid acyl-glucuronide esterase, mitochondrial	ABHD10			1	1	1	9.8	9.8	9.8	22.14	8.5281	1048100
Q9ULC4-2;Q9ULC4;Q9ULC4-3	Malignant T-cell-amplified sequence 1	MCTS1		Y	1	1	1	7.1	7.1	7.1	19.228	3.1521	1473200
Q5VU58	Tropomyosin alpha-3 chain	TPM3			34	1	0	74.2	5.2	0	28.922	3.085	967060
P42574;C9JXR7;F5H531;A8MVM1	Caspase-3;Caspase-3 subunit p17;Caspase-3 subunit p12	CASP3		Y	2	2	2	6.9	6.9	6.9	31.608	4.5697	828850
Q9NQT5-2;Q9NQT5	Exosome complex component RRP40	EXOSC3		Y	1	1	1	9.1	9.1	9.1	17.247	5.4124	776290
Q71UI9;P0C0S5;C9J0D1;A6NFA8;A6NKY0;Q71UI9-2;C9J386;A8MQC5;Q8IUE6	Histone H2A.V;Histone H2A.Z;Histone H2A	H2AFV;H2AFZ		Y	4	2	2	31.2	18.8	18.8	13.509	3.1002	743240
A8MY20;O14672	Disintegrin and metalloproteinase domain-containing protein 10	ADAM10		Y	1	1	1	2.1	2.1	2.1	63.151	3.6745	1137700
F8VR84;Q9HB07;F8VQQ3;F5H641	UPF0160 protein MYG1, mitochondrial	C12orf10			2	2	2	9.4	9.4	9.4	24.058	3.2729	1906800
F5H2R5;F5H6Q0;F5H3P3;H0YGX7;P52566	Rho GDP-dissociation inhibitor 2	ARHGDIB			1	1	1	14.8	14.8	14.8	9.792	2.4719	366410
H7BZT5;B4E2L1;H0Y704;F5GYY7;F8W8V7;O15231-4;O15231;O15231-3;F5GZL4;F5GXF7;H7C3U6;O15231-2	Zinc finger protein 185	ZNF185			2	2	2	21.3	21.3	21.3	21.459	4.3644	2038900
Q99747;B4DFC9	Gamma-soluble NSF attachment protein	NAPG			2	2	2	8.7	8.7	8.7	34.746	6.363	1861200
O15498;B4DR94	Synaptobrevin homolog YKT6	YKT6		Y	2	2	2	13.1	13.1	13.1	22.417	3.7514	403210
F5GXT8;F5H796;Q9NR28-2;Q9NR28-3;Q9NR28	Diablo homolog, mitochondrial	DIABLO			1	1	1	7.5	7.5	7.5	15.252	2.1624	1263800
P24844;P24844-2	Myosin regulatory light polypeptide 9	MYL9		Y	8	2	2	50.6	12.2	12.2	19.827	3.7224	1107500
Q9Y394-2;Q9Y394	Dehydrogenase/reductase SDR family member 7	DHRS7			1	1	1	3.8	3.8	3.8	32.267	2.445	788270
P21964-2;P21964	Catechol O-methyltransferase	COMT		Y	2	2	2	17.6	17.6	17.6	24.449	5.306	942860
Q06210-2;Q06210	Glutamine--fructose-6-phosphate aminotransferase [isomerizing] 1	GFPT1		Y	3	3	3	5.7	5.7	5.7	76.758	3.4774	1479400
A6NP52;O60831	PRA1 family protein 2	PRAF2		Y	1	1	1	6.9	6.9	6.9	17.188	2.6642	875410
Q549N5;Q9Y5M8;C9J5Z8;H7C4H2	Signal recognition particle receptor subunit beta	SRPRB		Y	3	3	3	15.1	15.1	15.1	29.702	7.0048	1183300
B4DLC3;A5JSJ9;O95832	Claudin;Claudin-1	CLDN1			1	1	1	9.6	9.6	9.6	17.965	10.511	1562100
P29317;C9JCC7;A6NJM0;Q96L35;B1AKC9;E9PG71;D3DNT9;Q9UF33-2;D6RAL5;B3KTB2;P54762;P54764;P29323-2;P54760;P29323-3;Q15375-2;Q15375-4;Q15375;P54753;Q9UF33;P29323	Ephrin type-A receptor 2;Receptor protein-tyrosine kinase;Ephrin type-A receptor 6;Ephrin type-B receptor 1;Ephrin type-A receptor 4;Ephrin type-B receptor 2;Ephrin type-B receptor 4;Ephrin type-A receptor 7;Ephrin type-B receptor 3	EPHA2;EPHB4;EPHB2;EPHA4;EPHB3;EPHA6;EPHB1;EPHA7		Y	2	2	2	2.4	2.4	2.4	108.27	4.3189	500350
Q13131;Q13131-2	5-AMP-activated protein kinase catalytic subunit alpha-1	PRKAA1		Y	1	1	1	1.8	1.8	1.8	64.009	2.1515	1149900
A6NNE8;C9JAB2;Q16629-3;Q16629-2;G5E9M3;Q16629	Serine/arginine-rich splicing factor 7	SRSF7		Y	3	2	2	20	20	20	18.841	2.9703	2327300
G3V2U7;P07311	Acylphosphatase;Acylphosphatase-1	ACYP1			2	2	2	17.8	17.8	17.8	14.125	5.9708	1048300
P24390;P33947-2;P33947	ER lumen protein-retaining receptor 1;ER lumen protein-retaining receptor 2	KDELR1;KDELR2		Y	3	3	3	17.9	17.9	17.9	24.542	5.1387	2814800
Q9Y5K6	CD2-associated protein	CD2AP		Y	2	2	2	3.9	3.9	3.9	71.45	-2	574750
H0Y9Z9;D6RER0;B7Z3Z9;E7EPM6;P33121-2;P33121;B7Z452	Long-chain-fatty-acid--CoA ligase 1	ACSL1			1	1	1	12.8	12.8	12.8	10.148	2.1893	599630
Q12846;H3BMK2;C9JFM5;A8MXY0	Syntaxin-4	STX4			2	2	2	6.7	6.7	6.7	34.18	2.3574	791850
Q96DA0	Zymogen granule protein 16 homolog B	ZG16B			2	2	2	17.8	17.8	17.8	22.739	5.1992	2874800
E7EPD3;P04279-2;P04279	Semenogelin-1;Alpha-inhibin-92;Alpha-inhibin-31;Seminal basic protein	SEMG1			2	2	2	6.5	6.5	6.5	45.297	12.234	1485600
Q6WCQ1-3;Q6WCQ1;Q6WCQ1-2;H0Y7E2;H0Y2S9;H7C3G6;H7BZN9	Myosin phosphatase Rho-interacting protein	MPRIP		Y	4	4	4	7.1	7.1	7.1	114.05	17.472	3305700
F5H2A7;P61758	Prefoldin subunit 3	VBP1		Y	3	3	3	15.1	15.1	15.1	22.286	5.1727	1194000
H3BRY3;P31146	Coronin;Coronin-1A	CORO1A			1	1	1	2.8	2.8	2.8	43.353	-2	715430
F8VSA6;E9PS38;E9PL57;Q15843	NEDD8	NEDD8;NEDD8-MDP1			1	1	1	28	28	28	5.8668	2.9192	2057200
A6NHH0;H7C5L1;Q9H7Z7	Prostaglandin E synthase 2;Prostaglandin E synthase 2 truncated form	PTGES2			1	1	1	7.5	7.5	7.5	21.337	2.2544	744850
Q15717	ELAV-like protein 1	ELAVL1		Y	3	3	3	11.7	11.7	11.7	36.091	6.5148	3105800
H7C2U6;Q9BPW8;C9JDV8;F8WCR5	Protein NipSnap homolog 1	NIPSNAP1			2	2	2	8.6	8.6	8.6	25.497	4.4284	2036800
Q10713;Q5SXN0;B4DKL3	Mitochondrial-processing peptidase subunit alpha	PMPCA			2	2	2	3.6	3.6	3.6	58.252	4.4309	1496800
Q9BZQ8	Protein Niban	FAM129A		Y	2	2	2	2.9	2.9	2.9	103.13	2.1386	1318600
P49755;G3V2K7	Transmembrane emp24 domain-containing protein 10	TMED10		Y	2	2	2	13.2	13.2	13.2	24.976	6.4992	4357900
C9JRJ5;Q9UGP4	LIM domain-containing protein 1	LIMD1		Y	1	1	1	2.9	2.9	2.9	65.534	3.6278	2350500
A8MYA6;B4DPM9;P34896-3;P34896-2;P34896;E7EW08	Serine hydroxymethyltransferase, cytosolic	SHMT1		Y	3	2	2	9.6	6.5	6.5	48.998	19.032	3647400
Q86X76-2;Q86X76-4;Q86X76;Q86X76-3;B1AQP4	Nitrilase homolog 1	NIT1			2	2	2	5.8	5.8	5.8	31.858	2.72	1184700
Q8N1L4-2;Q8N1L4	Putative inactive cytochrome P450 family member 4Z2	CYP4Z2P			1	1	1	5.5	5.5	5.5	34.615	-2	1706900
Q9NYU2-2;Q9NYU2	UDP-glucose:glycoprotein glucosyltransferase 1	UGGT1		Y	4	4	4	2.9	2.9	2.9	174.97	13.481	4460300
H0YBB9;O94903;E5RFX7;E5RH70;H0YBG2;E5RG77	Proline synthase co-transcribed bacterial homolog protein	PROSC		Y	3	3	3	16.4	16.4	16.4	26.863	40.609	2565300
Q13526;E7EQR5	Peptidyl-prolyl cis-trans isomerase NIMA-interacting 1	PIN1		Y	3	3	3	30.7	30.7	30.7	18.243	20.399	2395300
F8W9D6;P30520	Adenylosuccinate synthetase isozyme 2	ADSS		Y	3	3	3	8.3	8.3	8.3	47.91	6.0327	5022300
E9PJP4;E9PQN0;E9PRG1;E9PIG0;E9PQD2;E9PII3;E9PK52;E9PHY5;O43491-2;Q68DV2;E9PPD9;O43491	Band 4.1-like protein 2	EPB41L2			1	1	1	10.2	10.2	10.2	13.111	2.6318	2366200
Q5JPF3;A6QL64;E9PJI0;F8WEX4;H7C425;F5H5L3;A6QL64-3;Q5JPF3-2;Q8N2N9-3;Q8N2N9-2;Q8N2N9	Ankyrin repeat domain-containing protein 36C;Ankyrin repeat domain-containing protein 36A;Ankyrin repeat domain-containing protein 36B	ANKRD36C;ANKRD36;ANKRD36B			2	2	2	1.3	1.3	1.3	199.75	2.1989	925410
H0YNX5;H0YNA5;H0YNG3;H0YK72;P67812;H0YK83	Signal peptidase complex catalytic subunit SEC11;Signal peptidase I;Signal peptidase complex catalytic subunit SEC11A	SEC11A		Y	2	2	2	16	16	16	11.986	3.3307	2721200
C9JJV0;C9JDH9;C9J6L2;C9JCC0;C9J232;H7C279;F5H0B2;C9JGW8;Q8NBY1;E7ERH7;B4E0Y9;B7Z9K1;Q9P289-2;A8K6Z3;Q9P289-3;Q9P289;O00506;F5H2G3;H0Y630;B4DR80;E9PCB9;Q9Y6E0-2;Q9Y6E0	Serine/threonine-protein kinase 25;Serine/threonine-protein kinase 26;Serine/threonine-protein kinase 24;Serine/threonine-protein kinase 24 36 kDa subunit;Serine/threonine-protein kinase 24 12 kDa subunit	STK25;STK26;STK24		Y	2	2	2	38	38	38	8.7219	2.6927	2308200
Q9H3N8-2;Q9H3N8	Histamine H4 receptor	HRH4			2	2	2	6	6	6	34.497	2.5057	989900
O43795-2	Unconventional myosin-Ib	MYO1B		Y	40	1	1	40	1.5	1.5	124.95	3.3965	2124200
Q6ZPD0;Q15785	Mitochondrial import receptor subunit TOM34	TOMM34		Y	2	2	2	15.4	15.4	15.4	20.292	5.5736	2016500
G3V4W4;Q96EK6;G3V5E4	Glucosamine 6-phosphate N-acetyltransferase	GNPNAT1		Y	3	3	3	24.5	24.5	24.5	18.057	6.7084	3406200
P38117;P38117-2	Electron transfer flavoprotein subunit beta	ETFB		Y	3	3	3	14.5	14.5	14.5	27.843	9.4229	3043700
B5ME49;Q8WXI7	Mucin-16	MUC16			2	2	2	0.2	0.2	0.2	1519.2	3.7515	2288700
F8WAS3;C9IZN5;H7BYD0;Q5H9R2;Q16718	NADH dehydrogenase [ubiquinone] 1 alpha subcomplex subunit 5	NDUFA5			1	1	1	14.3	14.3	14.3	7.8423	2.1766	1366100
E7EMX7;E9PED3;Q9P0K7-3;Q9P0K7;Q9P0K7-2	Ankycorbin	RAI14		Y	3	3	3	3.4	3.4	3.4	109.16	8.3292	5321400
P43034;B4DF38;B4DZN3	Platelet-activating factor acetylhydrolase IB subunit alpha	PAFAH1B1		Y	2	2	2	7.6	7.6	7.6	46.637	8.7467	1998200
F5H5Y5;O14964;E7EU53;O14964-2	Hepatocyte growth factor-regulated tyrosine kinase substrate	HGS		Y	2	2	2	3	3	3	74.884	4.2321	3206800
Q9UBQ7;Q5T946	Glyoxylate reductase/hydroxypyruvate reductase	GRHPR		Y	6	6	6	30.5	30.5	30.5	35.668	28.204	25970000
E9PRF4;E9PAP1;B0QZE6;E9PS59;E9PQM8;Q15047-2;Q15047-3;Q15047	Histone-lysine N-methyltransferase SETDB1	SETDB1			2	2	2	1.8	1.8	1.8	139.39	2.0158	1486200
P61081	NEDD8-conjugating enzyme Ubc12	UBE2M		Y	3	3	3	19.1	19.1	19.1	20.9	14.014	4835100
Q8NCW5-2;Q8NCW5;Q5T3I4;Q5T3I3	NAD(P)H-hydrate epimerase	APOA1BP		Y	2	2	2	16.2	16.2	16.2	20.43	4.536	2808900
Q9UHB6;Q9UHB6-4;F8VTU2;F8VRN8;F8VVQ7;F8VS07;F8VQE1;B4DN52;Q9UHB6-3;Q9UHB6-2	LIM domain and actin-binding protein 1	LIMA1		Y	3	3	3	4.7	4.7	4.7	85.225	9.1634	2119600
H7BYZ0;E9PBJ0;Q9HC84	Mucin-5B	MUC5B			6	6	6	2.5	2.5	2.5	574.71	15.504	6007500
O94832	Unconventional myosin-Id	MYO1D		Y	5	5	5	6.4	6.4	6.4	116.2	16.454	5213900
P16278-3;P16278;C9J4G9;E7EQ29;P16278-2;C9J539	Beta-galactosidase	GLB1			3	3	3	6.5	6.5	6.5	72.75	4.0528	4114000
C9JG32;C9JT21;F8VPA7;F8VS27;F5H2T7;P43897;F8WCK2;F8W6R3;P43897-3;P43897-2	Elongation factor Ts;Elongation factor Ts, mitochondrial	TSFM		Y	2	2	2	19.3	19.3	19.3	15.441	4.4118	4792400
F5H4V4;P46013-2;P46013	Antigen KI-67	MKI67		Y	2	2	2	0.6	0.6	0.6	358.62	2.2495	2445200
E7EW20;Q9UM54-6;Q9UM54-5;Q9UM54-2;Q9UM54-4;Q9UM54-1;Q9UM54	Unconventional myosin-VI	MYO6		Y	7	7	7	8.3	8.3	8.3	148.83	32.342	13539000
Q9P2D3;Q9P2D3-2;Q9P2D3-3	HEAT repeat-containing protein 5B	HEATR5B		Y	2	2	2	1.1	1.1	1.1	224.3	-2	7250000
E7ETZ3;Q9BVC6	Transmembrane protein 109	TMEM109			1	1	1	5.1	5.1	5.1	24.983	3.7738	11977000
P01833	Polymeric immunoglobulin receptor;Secretory component	PIGR			7	7	7	14.1	14.1	14.1	83.283	19.887	17523000
A2A2M0;Q9NQG5	Regulation of nuclear pre-mRNA domain-containing protein 1B	RPRD1B		Y	2	2	2	15.7	15.7	15.7	22.128	4.4417	11840000
D6RGX1;D6RAL4;D6RC92;A5PLN7-2		FAM149A			1	1	1	66.7	66.7	66.7	4.1809	2.0823	9165300
H7C3G9;Q9UJ70;C9JEV6;C9JB48;E9PPU6;H0YC94;H7C1L7;H0YEB7;H0YF44	N-acetyl-D-glucosamine kinase	NAGK			6	6	6	22.1	22.1	22.1	38.896	12.411	4913900
F5H1E1;O14579;A6NE29;O14579-2	Coatomer subunit epsilon	COPE		Y	5	5	5	23.5	23.5	23.5	34.51	35.857	5420300
B4DSE2;B5MDC1;O14773-2;O14773	Tripeptidyl-peptidase 1	TPP1			2	2	2	7.3	7.3	7.3	41.675	10.742	5920500
O14880	Microsomal glutathione S-transferase 3	MGST3			2	2	2	9.9	9.9	9.9	16.516	4.5398	2096400
H7BYY1;F5H7S3;B7Z596;P09493-2;H0YK48;P09493-5;H0YNC7;H0YL42;H0YK20;H0YL80;H0YN06	Tropomyosin alpha-1 chain	TPM1			29	3	3	70.6	13.7	13.7	28.747	9.3115	5608100
Q5T7W3;P28289	Tropomodulin-1	TMOD1			3	3	3	22.4	22.4	22.4	26.014	16.287	6643500
A6NCZ6;Q9BWM7	Sideroflexin-3	SFXN3		Y	3	3	3	14.2	14.2	14.2	35.978	7.8942	1930000
P46108;P46108-2	Adapter molecule crk	CRK	Y	Y	6	6	6	33.6	33.6	33.6	33.83	15.044	5433600
P46109	Crk-like protein	CRKL	Y	Y	4	4	4	20.5	20.5	20.5	33.777	9.7295	4661000
P51571;H7C1C6;A6NLM8	Translocon-associated protein subunit delta	SSR4		Y	4	4	4	30.6	30.6	30.6	18.998	8.7315	17488000
Q9HCY8	Protein S100-A14	S100A14			2	2	2	23.1	23.1	23.1	11.662	16.113	2156500
Q9NPD3;E9PPI9;E9PI41	Exosome complex component RRP41	EXOSC4		Y	3	3	3	13.9	13.9	13.9	26.383	6.9676	5558700
Q9Y281;G3V5P4;F8WDN3;G3V2U0	Cofilin-2	CFL2		Y	5	4	4	38	31.3	31.3	18.736	11.073	6972600
Q9Y224;H0YJB9;G3V4C6	UPF0568 protein C14orf166	C14orf166			5	5	5	25.8	25.8	25.8	28.068	18.894	7782800
C9JA36;D3DNF9;B7Z1N7;P54709;H7C4L9;C9JXZ1	Sodium/potassium-transporting ATPase subunit beta-3	ATP1B3		Y	2	2	2	19.5	19.5	19.5	14.968	4.741	2276200
Q9Y3Z3-2;Q9Y3Z3	Deoxynucleoside triphosphate triphosphohydrolase SAMHD1	SAMHD1		Y	2	2	2	3.7	3.7	3.7	69.443	4.6115	2819200
Q99584;D3DV53	Protein S100-A13	S100A13		Y	2	2	2	22.4	22.4	22.4	11.471	12.338	4911500
D6RHJ6;D6RD17;P01591;C9JA05	Immunoglobulin J chain	JCHAIN;IGJ			2	2	2	14	14	14	17.679	5.4262	3149400
Q9Y3E5	Peptidyl-tRNA hydrolase 2, mitochondrial	PTRH2		Y	3	3	3	26.8	26.8	26.8	19.193	7.89	3004900
F8WBH7;O95456-2;O95456	Proteasome assembly chaperone 1	PSMG1		Y	2	2	2	38.1	38.1	38.1	7.182	3.9048	7767700
Q13177;C9J2R9;O75914-2;O75914;O75914-4;O75914-3;B1AKS5;E9PM17;B3KNX7;Q13153;Q13153-2;H0YCG5	Serine/threonine-protein kinase PAK 2;PAK-2p27;PAK-2p34;Serine/threonine-protein kinase PAK 3	PAK2;PAK3		Y	5	5	5	12	12	12	58.042	31.382	9249600
O60493;O60493-2;O60493-4;O60493-3	Sorting nexin-3	SNX3		Y	7	7	5	37	37	32.7	18.762	11.006	9148400
P25311;C9JAB1;A8MT79;C9JEV0	Zinc-alpha-2-glycoprotein	AZGP1			2	2	2	7.4	7.4	7.4	34.258	5.4919	1019900
Q5QPQ1;Q5QPQ3;Q5QPQ2;E9PH41;O95372;Q5QPN5;E7EPS4;Q5QPN9;Q5QPQ0	Acyl-protein thioesterase 2	LYPLA2			2	2	2	9.9	9.9	9.9	17.516	3.0847	1735800
H0Y4T6;H0Y8P6;H0Y610;Q9Y237;F5H1P5;Q9Y237-2	Peptidyl-prolyl cis-trans isomerase NIMA-interacting 4	PIN4			2	2	2	15.4	15.4	15.4	9.5428	4.2633	2541300
B4DJV2;O75390;F8VPF9;F8VPA1;F8W1S4;H0YH82;F8W642;F8VZK9;F8VX07;F8VRP1;F8VX68;H0YIC4;F8VRI6;F8VR34;F8VTT8;F8W4S1	Citrate synthase;Citrate synthase, mitochondrial	CS		Y	4	4	4	9.9	9.9	9.9	50.431	5.7987	4138800
E7EV06;O14745	Na(+)/H(+) exchange regulatory cofactor NHE-RF1	SLC9A3R1		Y	2	2	2	10.3	10.3	10.3	29.44	4.0867	4429500
P00387-2;P00387;P00387-3;B1AHF3;F8WCX7	NADH-cytochrome b5 reductase 3;NADH-cytochrome b5 reductase 3 membrane-bound form;NADH-cytochrome b5 reductase 3 soluble form	CYB5R3		Y	3	3	3	16.9	16.9	16.9	31.628	30.259	7658800
E9PR30;P62861	40S ribosomal protein S30	FAU		Y	2	2	2	11.2	11.2	11.2	10.905	3.2874	8373100
F8W1I5;P14649;F8VSA2	Myosin light chain 6B	MYL6B		Y	5	3	3	31.4	17.7	17.7	19.036	4.1528	4341800
P49773;D6REP8;D6RE99;D6RD60;D6RC06	Histidine triad nucleotide-binding protein 1	HINT1		Y	3	3	3	34.1	34.1	34.1	13.802	7.3538	13721000
F2Z2F3;Q13126;F8WES2	S-methyl-5-thioadenosine phosphorylase	MTAP		Y	3	3	3	31.5	31.5	31.5	15.645	19.028	13306000
F5GYC4;B4DG22;B7ZB17;P51812;B7Z3B5;E9PGT3;F2Z2J1;Q15418-3;E9PRI4;Q15349;Q15418;Q15349-3;Q15418-2;Q15349-2;E9PMM7;D6R910;Q5TI62;Q5SVM6;B1AXG1;E9PGT4;Q9UK32;B7ZL90	Ribosomal protein S6 kinase alpha-3;Ribosomal protein S6 kinase;Ribosomal protein S6 kinase alpha-1;Ribosomal protein S6 kinase alpha-2	RPS6KA3;RPS6KA2;RPS6KA1		Y	3	3	3	4.9	4.9	4.9	80.622	5.0655	4782800
P52292	Importin subunit alpha-1	KPNA2			4	4	4	11.3	11.3	11.3	57.861	33.185	12674000
P62266;D6RD47;D6RDJ2;D6RIX0;D6R9I7	40S ribosomal protein S23	RPS23		Y	3	3	3	21.7	21.7	21.7	15.807	5.2456	17715000
Q96DG6	Carboxymethylenebutenolidase homolog	CMBL			3	3	3	12.7	12.7	12.7	28.048	6.74	2327000
H3BPK3;Q16775-2;Q16775;H3BPQ4;H3BV79	Hydroxyacylglutathione hydrolase, mitochondrial	HAGH			4	4	4	19.7	19.7	19.7	26.305	6.1549	1299900
F5GX77;Q9UI30;F5GYQ2	Multifunctional methyltransferase subunit TRM112-like protein	TRMT112			3	3	3	31.1	31.1	31.1	11.972	6.629	2155900
O75351;Q9UN37;Q6PIW4-2;Q6PIW4	Vacuolar protein sorting-associated protein 4B	VPS4B		Y	3	3	3	9.2	9.2	9.2	49.301	6.0945	5220800
Q86TX2;B3KSA0;G3V4F2;P49753-2;P49753	Acyl-coenzyme A thioesterase 1;Acyl-coenzyme A thioesterase 2, mitochondrial	ACOT1;ACOT2		Y	3	3	3	6.9	6.9	6.9	46.277	4.4828	4765400
B4DH37;O15400-2;O15400	Syntaxin-7	STX7			2	2	2	11.6	11.6	11.6	24.554	3.5387	596040
P55957;P55957-2	BH3-interacting domain death agonist;BH3-interacting domain death agonist p15;BH3-interacting domain death agonist p13;BH3-interacting domain death agonist p11	BID			2	2	2	12.3	12.3	12.3	21.994	4.03	1934000
Q9BPX3;D6RA93	Condensin complex subunit 3	NCAPG		Y	2	2	2	2.4	2.4	2.4	114.33	5.2377	1691300
C9J0J7;G5E9Q6;D3DNI2;D3DNI3;P35080-2;C9J712;C9JQ45;P35080	Profilin;Profilin-2	PFN2		Y	2	2	2	27.5	27.5	27.5	9.8402	3.7495	1891500
P08237;P08237-2;F8VP00	ATP-dependent 6-phosphofructokinase, muscle type	PFKM		Y	4	2	2	5.5	3.2	3.2	85.182	4.8026	3000500
P21912	Succinate dehydrogenase [ubiquinone] iron-sulfur subunit, mitochondrial	SDHB		Y	3	3	3	13.9	13.9	13.9	31.629	4.4884	4315100
P13693;E9PJF7;Q8TBK7;H0YCX0;Q56UQ5	Translationally-controlled tumor protein	TPT1		Y	4	4	4	25.6	25.6	25.6	19.595	25.417	13537000
O60488-2;O60488;H0Y9A0;H7BYZ7	Long-chain-fatty-acid--CoA ligase 4	ACSL4		Y	7	7	5	12.8	12.8	8.5	74.435	18.385	15998000
O14737;B4DE64;Q3HM38	Programmed cell death protein 5	PDCD5			3	3	3	28	28	28	14.285	8.6869	12042000
O15173;Q8NB07	Membrane-associated progesterone receptor component 2	PGRMC2		Y	5	5	4	26	26	22	23.818	12.91	9039800
Q8TDL5;C9JSP7;Q8TDL5-2	BPI fold-containing family B member 1	BPIFB1			7	7	7	14.7	14.7	14.7	52.441	33.23	21170000
Q8WXX5	DnaJ homolog subfamily C member 9	DNAJC9		Y	7	7	7	29.2	29.2	29.2	29.909	18.194	8196800
P62140;C9JP48;E7ETD8;C9J9S3	Serine/threonine-protein phosphatase PP1-beta catalytic subunit;Serine/threonine-protein phosphatase	PPP1CB		Y	11	3	3	37	11.3	11.3	37.186	10.167	4395200
D3YTB1;F8W727;P62910;D3YTI8	60S ribosomal protein L32	RPL32		Y	3	3	3	27.8	27.8	27.8	15.616	8.6586	1748300
C9JVA8;H7BXK7;P50452-2;P50452;C9JTJ8	Serpin B8	SERPINB8			2	2	2	15.9	15.9	15.9	18.333	13.054	14050000
Q9UHX1-4;Q9UHX1-6;Q9UHX1-3;Q9UHX1-5;Q9UHX1-2;Q9UHX1;E9PN18;E9PQ56;H0YEM1;E9PMU7;E9PL19	Poly(U)-binding-splicing factor PUF60	PUF60		Y	4	4	4	13.4	13.4	13.4	54.024	11.594	5698200
B8ZZN6;P63165;B8ZZJ0;B8ZZ67;B9A032;A8MUS8	Small ubiquitin-related modifier 1	SUMO1		Y	2	2	2	16.4	16.4	16.4	16.645	3.6612	429940
Q9Y314	Nitric oxide synthase-interacting protein	NOSIP		Y	2	2	2	7.3	7.3	7.3	33.172	7.0374	557830
E9PRZ0;F8W9D9;P52564-2;P46734-2;P52564;P46734;P46734-3	Dual specificity mitogen-activated protein kinase kinase 6;Dual specificity mitogen-activated protein kinase kinase 3	MAP2K3;MAP2K6		Y	1	1	1	8.5	8.5	8.5	13.344	2.0977	519390
H0YCV6;B7WNL4;P22059	Oxysterol-binding protein 1	OSBP		Y	1	1	1	7.6	7.6	7.6	19.548	2.433	1429200
F5GWE5;Q00169;F5GWC2	Phosphatidylinositol transfer protein alpha isoform	PITPNA		Y	2	2	2	9.6	9.6	9.6	31.802	3.5271	1090000
Q13442	28 kDa heat- and acid-stable phosphoprotein	PDAP1		Y	2	2	2	13.3	13.3	13.3	20.63	2.8342	1606500
O14979;O14979-3;O14979-2	Heterogeneous nuclear ribonucleoprotein D-like	HNRNPDL			3	2	2	5.7	3.8	3.8	46.437	2.5586	653580
E9PR95;E9PSC3;E9PLC5;E9PLB3;E9PIP1;E9PPB5;E9PQS1;Q9H0W9-3;Q9H0W9-2;Q9H0W9	Ester hydrolase C11orf54	C11orf54			1	1	1	22.1	22.1	22.1	8.3517	3.2447	2832700
C9J3L8;C9J5W0;E9PAL7;C9IZQ1;P43307;F5H5Y2;P43307-2	Translocon-associated protein subunit alpha	SSR1		Y	2	2	2	9.8	9.8	9.8	29.573	12.903	3986500
Q96C86	m7GpppX diphosphatase	DCPS		Y	3	3	3	11.3	11.3	11.3	38.608	11.38	806930
H0Y8N7;F5H5L4;Q9BYD6	39S ribosomal protein L1, mitochondrial	MRPL1			1	1	1	5.2	5.2	5.2	26.614	1.9736	840750
P23193-2;P23193	Transcription elongation factor A protein 1	TCEA1		Y	1	1	1	4.3	4.3	4.3	31.664	3.6799	708690
H7BYV1;E9PS44;E9PQN9;P13164;Q01629;Q01628	Interferon-induced transmembrane protein 1;Interferon-induced transmembrane protein 2;Interferon-induced transmembrane protein 3	IFITM2;IFITM3;IFITM1		Y	1	1	1	21.6	21.6	21.6	8.0866	3.322	947910
H0YLI6;H0YMU3;P50213-2;P50213;H0YKD0;B7Z9J8;H0YL72	Isocitrate dehydrogenase [NAD] subunit alpha, mitochondrial	IDH3A		Y	3	3	3	37.3	37.3	37.3	14.809	4.9607	2967700
A6NGJ0;P51808	Dynein light chain Tctex-type 3	DYNLT3			1	1	1	11.2	11.2	11.2	16.979	3.0906	756920
F8W7Q4;Q96A26	Protein FAM162A	FAM162A		Y	1	1	1	7.6	7.6	7.6	16.515	3.3236	2095000
Q7Z4W1	L-xylulose reductase	DCXR			3	3	3	13.1	13.1	13.1	25.913	6.3808	3554800
B7Z3E2;O00743-2;O00743;O00743-3	Serine/threonine-protein phosphatase 6 catalytic subunit;Serine/threonine-protein phosphatase 6 catalytic subunit, N-terminally processed	PPP6C		Y	1	1	1	7.6	7.6	7.6	18.033	2.1582	1587100
H0YLF3;F5H6I0;P61769	Beta-2-microglobulin;Beta-2-microglobulin form pI 5.3	B2M			2	2	2	28.2	28.2	28.2	8.4984	2.9641	3204600
F8VNT9;F8VV56;F8W022;F8VWK8;C9JV86;F8VZE2;Q8N6Z9;P08962	Tetraspanin;CD63 antigen	CD63			1	1	1	7.5	7.5	7.5	14.265	2.5389	2832100
F5H4F7;Q96JJ7;Q96JJ7-2	Protein disulfide-isomerase TMX3	TMX3			2	2	2	4.5	4.5	4.5	47.917	3.1444	1999000
Q8NBU8;Q9Y3B3;Q6JUT2	Transmembrane emp24 domain-containing protein 7;TIR domain-containing adapter molecule 2	TMED7;TICAM2			1	1	1	5.3	5.3	5.3	21.233	2.1945	2368700
Q96RS6-3;Q96RS6-2;Q96RS6	NudC domain-containing protein 1	NUDCD1		Y	1	1	1	2.2	2.2	2.2	56.613	2.5248	2100900
H0YKW5;Q9C002	Normal mucosa of esophagus-specific gene 1 protein	C15orf48;NMES1			1	1	1	6.1	6.1	6.1	14.693	3.0669	4429500
C9J1Z8;P84085	ADP-ribosylation factor 5	ARF5		Y	5	1	1	34	6.7	6.7	17.107	2.6896	3418400
C9JGT6;C9JM55;C9K055;F8W8W4;B7Z3Y2;B7Z9P8;Q9UHG3	Prenylcysteine oxidase 1	PCYOX1			1	1	1	10	10	10	14.931	3.3686	2970400
O15372;E5RHC7;E5RH59;E5RFW7;E5RFH0;E5RGU4;E5RJT0	Eukaryotic translation initiation factor 3 subunit H	EIF3H		Y	2	2	2	11.1	11.1	11.1	39.93	5.4533	3082500
C9JW90;P48739;B7Z7Q0;P48739-2;B3KYB6;B3KYB7	Phosphatidylinositol transfer protein beta isoform	PITPNB		Y	5	5	5	28.4	28.4	28.4	31.581	11.428	5112100
E9PPH5;Q5TB20;Q9BTT0;Q5TB19;E9PLC4	Acidic leucine-rich nuclear phosphoprotein 32 family member E	ANP32E		Y	3	3	3	23.7	23.7	23.7	13.128	13.765	4946100
A6PVX3;Q5VWC4;P55036-2;P55036;E9PEX5	26S proteasome non-ATPase regulatory subunit 4	PSMD4		Y	3	3	3	19.7	19.7	19.7	21.783	5.3283	5309800
Q96GK7;D3DXG4;D3DXG5;Q6P2I3;C9JGM0	Fumarylacetoacetate hydrolase domain-containing protein 2A;Fumarylacetoacetate hydrolase domain-containing protein 2B	FAHD2A;hCG_2002650;FAHD2B			4	4	4	18.8	18.8	18.8	34.596	14.63	4206100
F5H7W9;Q9H4A6	Golgi phosphoprotein 3	GOLPH3		Y	1	1	1	5.3	5.3	5.3	32.223	3.0265	4635100
O95197-3;O95197-4;F5H774;O95197-2;O95197;F5H617;B7Z4M0;O95197-5	Reticulon-3;Reticulon	RTN3		Y	2	2	2	8.1	8.1	8.1	25.609	4.4808	5337200
E9PGM4;Q04446;F5H378	1,4-alpha-glucan-branching enzyme	GBE1			4	4	4	7.9	7.9	7.9	75.959	8.0768	4154100
E7ES08;E7EQU1;O15347;E9PES6	High mobility group protein B3	HMGB3		Y	3	2	2	18.1	14.4	14.4	21.444	4.051	6240800
P53004;C9J1E1	Biliverdin reductase A	BLVRA		Y	6	6	6	22.3	22.3	22.3	33.428	14.182	7730700
H0Y614;P61960	Ubiquitin-fold modifier 1	UFM1		Y	1	1	1	18.5	18.5	18.5	8.5507	2.2113	12809000
G3V0F2;B7Z7G2;B4DQQ4;P22570;P22570-2;E7EQC1;B4DHX5	NADPH:adrenodoxin oxidoreductase, mitochondrial	FDXR			2	2	2	6.3	6.3	6.3	41.554	3.3446	4410100
E7ERB2;E7ENP4;P14678-2;P63162;P14678;B3KVR1;P14678-3	Small nuclear ribonucleoprotein-associated proteins B and B;Small nuclear ribonucleoprotein-associated protein N	SNRPB;SNRPN		Y	3	3	3	12.8	12.8	12.8	27.21	5.6589	10520000
F8WBL0;Q8IYT4-2;Q8IYT4	Katanin p60 ATPase-containing subunit A-like 2	KATNAL2			1	1	1	6.2	6.2	6.2	21.485	2.3523	15205000
B4E2V5;P27105;E7EQ93;B1AM77	Erythrocyte band 7 integral membrane protein	STOM		Y	3	3	3	19	19	19	25.964	17.25	4122900
E7EPC9;E7EX17;B4DS13;P23588;F8VX11	Eukaryotic translation initiation factor 4B	EIF4B		Y	4	4	4	8.5	8.5	8.5	66.112	46.345	5575400
Q14195-2;Q14195;F5GWI3;H0YBT4	Dihydropyrimidinase-related protein 3	DPYSL3		Y	6	5	5	12.7	10.4	10.4	73.91	29.245	5892600
F8W7K3;Q13813-3;Q13813;A6NG51;Q13813-2;B4DGT1;A6NN88	Spectrin alpha chain, non-erythrocytic 1	SPTAN1			8	8	8	4.4	4.4	4.4	282.14	18.977	13558000
B1ANR0;Q13310-2;Q13310;Q13310-3;H0Y5F5;B1ANR1;H0YEU6	Polyadenylate-binding protein;Polyadenylate-binding protein 4	PABPC4		Y	7	3	3	14.6	6	6	67.97	4.2656	2944500
Q9H3N1;G3V448	Thioredoxin-related transmembrane protein 1	TMX1		Y	3	3	3	12.1	12.1	12.1	31.791	6.8495	4625000
Q08945;E9PPZ7;E9PMD4	FACT complex subunit SSRP1	SSRP1		Y	6	6	6	9	9	9	81.074	15.148	13221000
P48556	26S proteasome non-ATPase regulatory subunit 8	PSMD8		Y	2	2	2	5.1	5.1	5.1	39.611	4.3318	1617800
G5E9E9;P23919	Thymidylate kinase	DTYMK		Y	2	2	2	14.5	14.5	14.5	9.2896	2.7549	1429400
P29034;Q5RHS7	Protein S100-A2	S100A2			2	2	2	27.6	27.6	27.6	11.117	4.3937	2095500
D3DV75;H0YCK3;E7ENU4;P55265-5;P55265-3;P55265-2;P55265;P55265-4	Double-stranded RNA-specific adenosine deaminase	ADAR			3	3	3	4.7	4.7	4.7	98.744	17.214	2177600
Q16543	Hsp90 co-chaperone Cdc37;Hsp90 co-chaperone Cdc37, N-terminally processed	CDC37		Y	6	6	6	18.5	18.5	18.5	44.468	10.657	16510000
E7ERF4;P30566;B4DEP1;B0QY75;B4DUM2;P30566-2	Adenylosuccinate lyase	ADSL		Y	2	2	2	4.8	4.8	4.8	56.216	3.8383	4126900
O00264	Membrane-associated progesterone receptor component 1	PGRMC1		Y	3	2	2	12.3	7.7	7.7	21.671	5.0838	7775700
Q5T123;D3DPK5;Q9H299	SH3 domain-binding glutamic acid-rich-like protein 3	SH3BGRL3			3	3	3	42	42	42	9.3804	5.8723	6331000
P10619	Lysosomal protective protein;Lysosomal protective protein 32 kDa chain;Lysosomal protective protein 20 kDa chain	CTSA			3	3	3	6.7	6.7	6.7	54.465	12.522	9371800
P28070	Proteasome subunit beta type-4	PSMB4		Y	3	3	3	19.7	19.7	19.7	29.204	7.9611	14409000
P04259;F5H6G5	Keratin, type II cytoskeletal 6B	KRT6B			53	1	1	65.2	1.6	1.6	60.066	2.4518	24322000
E9PN17;O75964;Q7Z4Y8	ATP synthase subunit g, mitochondrial	ATP5L			4	4	4	60.5	60.5	60.5	8.4518	6.9413	4693500
P07686;Q5URX0;H0YA83;H0Y9B6;D6REQ8	Beta-hexosaminidase subunit beta;Beta-hexosaminidase subunit beta chain B;Beta-hexosaminidase subunit beta chain A	HEXB			6	6	6	12.6	12.6	12.6	63.111	10.73	6827700
O14828-2;O14828	Secretory carrier-associated membrane protein 3	SCAMP3		Y	3	3	3	14	14	14	35.201	15.682	5215400
P14927;B7Z2R2;E5RJU0;E5RHG9	Cytochrome b-c1 complex subunit 7	UQCRB		Y	4	4	4	38.7	38.7	38.7	13.53	24.066	10195000
Q9NR31;D6RAA2;H0Y5E8;E9PBN0;Q5SQT8;D6RDB2;D6RD69;B4DQ19;Q9Y6B6	GTP-binding protein SAR1a;GTP-binding protein SAR1b	SAR1A;SAR1B		Y	4	4	4	20.7	20.7	20.7	22.367	8.0735	13247000
P49720	Proteasome subunit beta type-3	PSMB3		Y	3	3	3	22	22	22	22.949	9.6909	21283000
Q9Y3U8	60S ribosomal protein L36	RPL36		Y	4	4	4	30.5	30.5	30.5	12.254	29.896	8326000
Q8TC12;G3V2G6;Q8TC12-2;H0YIZ8;G3V234;B4DDW0;H0YJ10;H0YJ46	Retinol dehydrogenase 11	RDH11			4	4	4	18.6	18.6	18.6	35.386	13.365	7338500
B4DVQ5;F5H4V1;H3BRV0;Q99613;B5ME19;B4DRU0;C9JJ55;B4DVU3;C9J1F3;F5H1I1;F5GZ22;B4DDN4;F5GZC5;H3BPE3;H3BPE4	Eukaryotic translation initiation factor 3 subunit C;Eukaryotic translation initiation factor 3 subunit C-like protein	EIF3C;EIF3CL		Y	7	7	7	8.6	8.6	8.6	103.64	15.178	14797000
E9PF18;Q16836;Q16836-2	Hydroxyacyl-coenzyme A dehydrogenase, mitochondrial	HADH		Y	2	2	2	7.2	7.2	7.2	35.236	3.5793	1035200
P35237;H0Y3G3;E9PD07	Serpin B6	SERPINB6			3	3	3	12.5	12.5	12.5	42.621	6.715	1772600
D3DND1;Q9UKY7;D6R9V8;Q9UKY7-2;D6RFH2;D6RDN0;H0Y8K3;Q9UKY7-3	Protein CDV3 homolog	CDV3		Y	3	3	3	17.4	17.4	17.4	28.598	5.8659	895850
E1B6W5;P22307-2;B4DHP6;A6NM69;C9JC79;P22307;H0YF61	Non-specific lipid-transfer protein	SCP2			2	2	2	16.4	16.4	16.4	15.079	3.5439	581930
G5E9S8;G3V2E7;F8W6L3;G3V3H3;G3V5R9;E7EVH7;Q07866-8;Q07866-2;Q07866-3;Q07866;Q07866-7;Q07866-5;F8VTM4;Q07866-6;Q07866-4;Q07866-9;H0YJU9;H0YJL0;H0YJT3;E9PQ02;H0YG16;A8MX29;A8MZ87;Q9H0B6-2;Q9H0B6	Kinesin light chain 1;Kinesin light chain 2	KLC1;KLC2		Y	2	2	2	4.9	4.9	4.9	62.506	4.2929	1604900
D6RHJ7;B7Z415;D6RGG7;B3KW71;P09417	Dihydropteridine reductase	QDPR			1	1	1	27.8	27.8	27.8	3.7774	2.2299	1084700
C9JU26;C9JJT5;F5H4H2;G3V325;C9J8H9;F8W7V3;P56134-2;P56134	ATP synthase subunit f, mitochondrial	ATP5J2;ATP5J2-PTCD1		Y	2	2	2	33.7	33.7	33.7	11.364	6.9062	1541100
Q9UBR2	Cathepsin Z	CTSZ			2	2	2	7.3	7.3	7.3	33.868	5.6898	1551700
Q12765;C9JPG0;B8ZZP4;C9J7U9;B4DH22;C9K052;B4DIP5	Secernin-1	SCRN1			2	2	2	5.8	5.8	5.8	46.382	3.5899	1545600
Q5SZC9;Q9P1F3	Costars family protein ABRACL	ABRACL			1	1	1	23.9	23.9	23.9	7.5164	5.6837	1669100
P24557;F8WD37;F8WC80;C9JS68;E7EP75;E7ENP0;C9J8N6	Thromboxane-A synthase	TBXAS1			2	2	2	5.3	5.3	5.3	60.518	2.4018	2152300
E9PPJ0;Q13435;E9PIL8;H0YDT7;E9PJT3;E9PJ04;H0YCG1	Splicing factor 3B subunit 2	SF3B2		Y	2	2	2	2.8	2.8	2.8	98.169	4.1455	2424000
Q8N3K9	Cardiomyopathy-associated protein 5	CMYA5			2	2	2	0.7	0.7	0.7	449.21	2.4563	3003200
P41252;F5H1M4;Q5TCC4	Isoleucine--tRNA ligase, cytoplasmic	IARS		Y	3	3	3	2.5	2.5	2.5	144.5	8.1248	2759000
C9JLU1;C9JBJ6;P52434;C9JCU7	DNA-directed RNA polymerases I, II, and III subunit RPABC3	POLR2H		Y	1	1	1	8.7	8.7	8.7	16.996	2.171	600700
P36639-4;P36639-3;P36639-2;P36639	7,8-dihydro-8-oxoguanine triphosphatase	NUDT1			1	1	1	7.7	7.7	7.7	17.951	2.3653	589540
Q86YV5	Tyrosine-protein kinase SgK223	SGK223			2	2	2	1.9	1.9	1.9	149.31	2.0395	584490
O96008-2;O96008	Mitochondrial import receptor subunit TOM40 homolog	TOMM40			2	2	2	7.6	7.6	7.6	34.441	3.3129	2053800
H7BZ55;H0YGE4	Putative ciliary rootlet coiled-coil protein-like 3 protein				2	2	2	1.8	1.8	1.8	114.41	3.1217	963170
E9PFG7;F5H801;E9PDF2;E9PCR7;Q02218-3;Q9ULD0-3;Q9ULD0-2;Q9ULD0;Q02218-2;Q02218	2-oxoglutarate dehydrogenase, mitochondrial;2-oxoglutarate dehydrogenase-like, mitochondrial	OGDH;OGDHL		Y	2	2	2	2.4	2.4	2.4	99.015	2.9326	1220200
P49756;E9PQU5;P49756-2;P49756-3	RNA-binding protein 25	RBM25		Y	2	2	2	3.6	3.6	3.6	100.18	3.957	1102700
F8VZG4;F8W1J0;C9JI50;B4DUS9;O95861;O95861-2;F8VRY7;F8VVW8;A6NF51;B4DPS5	3(2),5-bisphosphate nucleotidase 1	BPNT1			2	2	2	25	25	25	14.666	4.4738	1392900
B1AKZ5;B1AKZ4;Q15121	Astrocytic phosphoprotein PEA-15	PEA15			1	1	1	9.3	9.3	9.3	12.53	2.7694	938900
E5RHG8;Q15369;E5RJ89;E5RGD9	Transcription elongation factor B polypeptide 1	TCEB1		Y	3	3	3	51.7	51.7	51.7	9.9601	8.4453	1319600
C9JAW5;C9JNU6;Q9Y241	HIG1 domain family member 1A, mitochondrial	HIGD1A			1	1	1	21.7	21.7	21.7	8.8131	3.2012	799850
Q9BY32-2;Q9BY32;A2A2N2	Inosine triphosphate pyrophosphatase	ITPA		Y	2	2	2	20.9	20.9	20.9	19.603	5.8295	4499000
H7C1E4;P61966;P61966-2	AP-1 complex subunit sigma-1A	AP1S1		Y	2	2	2	13.1	13.1	13.1	22.065	6.1787	715600
Q92747;E9PF58	Actin-related protein 2/3 complex subunit 1A	ARPC1A		Y	2	2	2	7	7	7	41.569	5.0265	2065500
B4DMT5;B3KSH1;O00303;H0YDT6	Eukaryotic translation initiation factor 3 subunit F	EIF3F		Y	3	3	3	12.1	12.1	12.1	33.24	5.5775	4449500
H3BTB3;Q9NUU7	ATP-dependent RNA helicase DDX19A	DDX19A		Y	3	1	1	31.8	12.4	12.4	14.479	9.8442	1463100
G5E9R3;C9J4Z3;E9PEL3;P61513	60S ribosomal protein L37a	RPL37A		Y	1	1	1	15.5	15.5	15.5	6.5677	2.0664	2155800
Q8TEA8	D-tyrosyl-tRNA(Tyr) deacylase 1	DTD1			3	3	3	19.6	19.6	19.6	23.423	7.3549	2816100
F8W1K5;F8VXJ7;F8W031;Q9Y2B0;H0YI18	Protein canopy homolog 2	CNPY2		Y	3	3	3	38.2	38.2	38.2	11.662	6.2887	4032400
P36957;H0YJF9;G3V5M3;G3V3F0;Q86SW4;B7Z5W8	Dihydrolipoyllysine-residue succinyltransferase component of 2-oxoglutarate dehydrogenase complex, mitochondrial	DLST		Y	2	2	2	4.9	4.9	4.9	48.755	2.9429	2671300
O43760	Synaptogyrin-2	SYNGR2			3	3	3	13.4	13.4	13.4	24.81	4.8361	4052800
Q9BRX8-2;Q9BRX8	Redox-regulatory protein FAM213A	FAM213A			1	1	1	5.5	5.5	5.5	24.462	3.1401	4738300
P61457	Pterin-4-alpha-carbinolamine dehydratase	PCBD1		Y	2	2	2	13.5	13.5	13.5	11.999	3.323	4577300
Q9BS26	Endoplasmic reticulum resident protein 44	ERP44			4	4	4	11.1	11.1	11.1	46.971	8.8041	4655000
Q9P2R3;Q9P2R3-4;F5H754;Q9P2R3-2	Rabankyrin-5	ANKFY1		Y	2	2	2	2.7	2.7	2.7	128.4	3.1001	3395200
H3BRQ4;H3BPI2;P50238	Cysteine-rich protein 1	CRIP1			1	1	1	18.4	18.4	18.4	5.1137	2.6526	3499200
B7Z6U8;F5GWR5;Q13642-1;Q13642-5;Q13642-4;Q5JXI8;B7Z5V0;Q13642;Q5JXH8;Q5JXH7;Q5JXI3;Q5JXI2;Q13642-3;Q5JXI0;Q5JXH9	Four and a half LIM domains protein 1	FHL1			5	5	5	26.2	26.2	26.2	29.5	14.105	3318500
P27144;D3DQ64	Adenylate kinase 4, mitochondrial	AK4			5	5	5	28.3	28.3	28.3	25.268	8.6315	80309000
P49257	Protein ERGIC-53	LMAN1		Y	4	4	4	12	12	12	57.548	8.2831	6412900
A2VCM6;P20962	Parathymosin	PTMS		Y	1	1	1	11.9	11.9	11.9	11.454	3.152	5914300
Q04837;C9K0U8;E7EUY5	Single-stranded DNA-binding protein, mitochondrial	SSBP1		Y	4	4	4	33.8	33.8	33.8	17.259	20.302	7182700
P63092-3;P63092-2;P63092;A6NI00;Q5JWF2-2;Q5JWF2;A2A2R6;Q5JWD1;H0Y7E8;Q5JWE9;H0Y7F4;P11488;P19087;P09471;A8MTJ3;P38405;P38405-2	Guanine nucleotide-binding protein G(s) subunit alpha isoforms short;Guanine nucleotide-binding protein G(s) subunit alpha isoforms XLas;Guanine nucleotide-binding protein G(t) subunit alpha-1;Guanine nucleotide-binding protein G(t) subunit alpha-2;Guanine nucleotide-binding protein G(o) subunit alpha;Guanine nucleotide-binding protein G(t) subunit alpha-3;Guanine nucleotide-binding protein G(olf…	GNAS;GNAT1;GNAT2;GNAO1;GNAT3;GNAL		Y	2	1	1	7.1	4.2	4.2	44.179	1.966	3175700
P38919;E9PBH4;F8WE11	Eukaryotic initiation factor 4A-III;Eukaryotic initiation factor 4A-III, N-terminally processed	EIF4A3		Y	4	3	3	10.9	7.1	7.1	46.871	7.0166	4996600
B7Z7E9;P17174;B7Z1I2	Aspartate aminotransferase, cytoplasmic;Aspartate aminotransferase	GOT1		Y	3	3	3	10.2	10.2	10.2	44.147	4.6804	3001400
P53602;H3BP35	Diphosphomevalonate decarboxylase	MVD			4	4	4	14.8	14.8	14.8	43.404	10.185	7077700
P00390-5;P00390-4;P00390-2;P00390-3;P00390;H0YC68;E5RI06;H0YBD4	Glutathione reductase, mitochondrial	GSR		Y	2	2	2	5.2	5.2	5.2	47.267	4.7168	7614500
F5H882;F8W7V0;Q14161-9;Q14161-8;Q14161-5;Q14161;F8WAK2;F8VXI9;Q14161-2;Q14161-7;Q14161-10;Q14161-4;Q14161-3;F8VVT4;F8W822;Q14161-11;Q14161-6	ARF GTPase-activating protein GIT2	GIT2		Y	5	3	3	11.5	7.5	7.5	67.146	5.4967	7933600
P62333;H0YJC0;H0YJS8;H0YJE9;H0YJT1	26S protease regulatory subunit 10B	PSMC6		Y	6	6	6	24.2	24.2	24.2	44.172	15.835	16901000
P32322;B4DMU0;A6NFM2;E2QRB3	Pyrroline-5-carboxylate reductase 1, mitochondrial	PYCR1		Y	6	6	5	26	26	21.9	33.36	16.564	4564600
H3BRC1;B4DJP7;P62318;H3BT13	Small nuclear ribonucleoprotein Sm D3	SNRPD3		Y	3	3	3	22.9	22.9	22.9	18.829	11.263	11979000
Q15102	Platelet-activating factor acetylhydrolase IB subunit gamma	PAFAH1B3			5	5	5	19.9	19.9	19.9	25.734	7.3855	13941000
P67775;P62714;H0YBN9;H0YC23;E7ESG8;E5RFI3;E5RHP4;E5RHC1	Serine/threonine-protein phosphatase 2A catalytic subunit alpha isoform;Serine/threonine-protein phosphatase 2A catalytic subunit beta isoform	PPP2CA;PPP2CB	Y	Y	5	5	5	20.4	20.4	20.4	35.594	17.221	20895000
H0Y5J4;B4DDU5;B4DDD6;B4DEM2;C9J7P1;Q9UJU6;Q9UJU6-2;B4DDP6;Q9UJU6-3	Drebrin-like protein	DBNL		Y	4	4	4	10.9	10.9	10.9	40.16	19.402	8780100
E9PGT1;Q15631;H7C1D4;B7Z5D9;B7Z3X8	Translin	TSN		Y	4	4	4	22.4	22.4	22.4	25.572	7.9639	4660900
P08754	Guanine nucleotide-binding protein G(k) subunit alpha	GNAI3		Y	7	3	3	24.3	12.7	12.7	40.532	16.996	8235500
G3V1K1;C9JRZ6;F8WAR4;Q9NX63	MICOS complex subunit MIC19	CHCHD3		Y	3	3	3	19.6	19.6	19.6	15.558	6.3889	3109600
P62316	Small nuclear ribonucleoprotein Sm D2	SNRPD2		Y	7	7	7	61	61	61	13.527	9.8594	9601400
Q16186;E9PEC0	Proteasomal ubiquitin receptor ADRM1	ADRM1		Y	2	2	2	6.6	6.6	6.6	42.153	5.128	2862800
Q9NQR4;H7C579;F8WF70	Omega-amidase NIT2	NIT2		Y	4	4	4	21	21	21	30.608	9.5455	3524900
Q5T4B6;P62328	Thymosin beta-4;Hematopoietic system regulatory peptide	TMSB4X			2	2	2	31.8	31.8	31.8	5.1127	4.7664	4558300
P32119;A6NIW5	Peroxiredoxin-2	PRDX2		Y	4	3	3	23.2	17.7	17.7	21.892	6.9692	6064600
P36871;F5H857;P36871-2;B4DPV0	Phosphoglucomutase-1	PGM1			5	5	5	13.3	13.3	13.3	61.448	35.213	14492000
P46782	40S ribosomal protein S5;40S ribosomal protein S5, N-terminally processed	RPS5		Y	6	6	6	30.9	30.9	30.9	22.876	35.778	19550000
C9K025;P18077;F8WBS5;F8WB72	60S ribosomal protein L35a	RPL35A			2	2	2	22.3	22.3	22.3	10.645	3.8588	4739800
F8W181;Q02878;F8VZA3;F8VWR1;F8VZ45	60S ribosomal protein L6	RPL6		Y	3	3	3	16.4	16.4	16.4	25.892	7.7937	7028800
P07814;F5H7I7;E7EMN0	Bifunctional glutamate/proline--tRNA ligase;Glutamate--tRNA ligase;Proline--tRNA ligase	EPRS			7	7	7	6	6	6	170.59	19.885	10487000
P24752;H0YEL7;E9PRQ6;G3XAB4	Acetyl-CoA acetyltransferase, mitochondrial	ACAT1		Y	7	7	7	18	18	18	45.199	13.274	11970000
P50552	Vasodilator-stimulated phosphoprotein	VASP	Y	Y	5	5	5	15.8	15.8	15.8	39.829	10.793	13912000
P35241;A7YIJ8;F5H1A7;H7BZI4;E9PNV3;H0YE16;A7YIK3;A7YIK0	Radixin	RDX		Y	18	7	7	25.9	13.6	13.6	68.563	11.887	18739000
H7BZJ3		PDIA3		Y	6	1	1	50.4	11.4	11.4	13.519	29.577	58524000
F5GZT3;E7EQS6;E7EQS7;H0YFQ3;E9PDN5;F5H6K1;P11532-3;P11532-2;P11532-4;P11532	Dystrophin	DMD		Y	2	2	2	0.8	0.8	0.8	412.41	4.5271	119270000
B4DQI8;P61224;F5GX62;F5H147;E7ESV4;F5H7Y6;B4DW94;P62834;F5H6R7;F5H004;B4DW74;A6NIZ1;F5H4H0;F5GYH7;F5H077;F5GWU8;F5H491;F5H0B7;F5H500;F5H823;B7ZB78;F5GZG1;F5GYB5;F8WBC0	Ras-related protein Rap-1b;Ras-related protein Rap-1A;Ras-related protein Rap-1b-like protein	RAP1B;RAP1A		Y	6	6	6	36.4	36.4	36.4	18.778	24.925	5980900
Q14061;H7C4E5;C9J8T6	Cytochrome c oxidase copper chaperone	COX17			2	2	2	36.5	36.5	36.5	6.9151	4.0289	1463500
B9A058;Q6NVY1;F8W8A6;H7C126;H7C1A5;Q6NVY1-2	3-hydroxyisobutyryl-CoA hydrolase, mitochondrial	HIBCH			4	4	4	28.8	28.8	28.8	18.618	16.768	2729500
Q6XQN6-3;Q6XQN6;C9J8U2;C9JC60;G5E977;Q6XQN6-2	Nicotinate phosphoribosyltransferase	NAPRT			3	3	3	7.6	7.6	7.6	56.099	6.0818	3437800
P60891;P21108;B1ALA7;B1ALA9;B4DNL6;P11908;P11908-2;A6NMS2;H7C518;H7C540;D3YTJ7	Ribose-phosphate pyrophosphokinase 1;Ribose-phosphate pyrophosphokinase 3;Ribose-phosphate pyrophosphokinase 2	PRPS1;PRPS1L1;PRPS2		Y	3	3	3	13.2	13.2	13.2	34.834	9.4058	10125000
Q8NA61-2;Q8NA61	Spermatid-associated protein	SPERT			1	1	1	3.9	3.9	3.9	47.288	2.08	677940
Q9BV86-2;Q9BV86	N-terminal Xaa-Pro-Lys N-methyltransferase 1;N-terminal Xaa-Pro-Lys N-methyltransferase 1, N-terminally processed	NTMT1			1	1	1	9.7	9.7	9.7	15.896	2.8711	1049500
P08579	U2 small nuclear ribonucleoprotein B	SNRPB2		Y	2	1	1	8.4	4.9	4.9	25.486	3.3176	2031800
Q9Y5L4	Mitochondrial import inner membrane translocase subunit Tim13	TIMM13		Y	2	2	2	26.3	26.3	26.3	10.5	8.0751	3638600
P47813;O14602;A6NJH9	Eukaryotic translation initiation factor 1A, X-chromosomal;Eukaryotic translation initiation factor 1A, Y-chromosomal	EIF1AX;EIF1AY		Y	2	2	2	15.3	15.3	15.3	16.46	5.0101	2510200
P61970;H3BRV9	Nuclear transport factor 2	NUTF2		Y	2	2	2	18.1	18.1	18.1	14.478	5.2797	3201200
A8MU28;Q13564-2;Q13564;A6NCK0	NEDD8-activating enzyme E1 regulatory subunit	NAE1			2	2	2	5.8	5.8	5.8	50.624	3.3494	3063500
Q13951;Q13951-2	Core-binding factor subunit beta	CBFB		Y	2	2	2	14.3	14.3	14.3	21.508	6.9394	3876200
E7EM48;P33991;E5RG31;E7ER43	DNA replication licensing factor MCM4	MCM4		Y	5	5	5	7.8	7.8	7.8	92.803	10.078	6713800
H0YK42;A6NKH4;Q13596-2;Q13596;H0Y2M5	Sorting nexin-1	SNX1		Y	1	1	1	4.6	4.6	4.6	35.592	5.7927	3279100
P47985;P0C7P4	Cytochrome b-c1 complex subunit Rieske, mitochondrial;Cytochrome b-c1 complex subunit 11;Putative cytochrome b-c1 complex subunit Rieske-like protein 1	UQCRFS1;UQCRFS1P1			2	2	2	10.6	10.6	10.6	29.668	4.5295	4963300
F5H4I0;E9PEX6;B4DT69;P09622;B4DHG0;F8WDM5;F2Z2E3	Dihydrolipoyl dehydrogenase;Dihydrolipoyl dehydrogenase, mitochondrial	DLD		Y	4	4	4	8.9	8.9	8.9	48.881	7.6386	7294500
F8VUA2;F8VVT7;Q9HD42;F5H875	Charged multivesicular body protein 1a	CHMP1A		Y	2	2	2	8.8	8.8	8.8	19.531	2.9127	3345400
Q6FGY1;P37235;E9PC71;P84074;P61601;H7BZC1;E5RGA9;E5RK89;E5RFL9;E5RJT1;E5RJJ6;E5RGZ0;E5RI95;E5RHE8;E5RI78;E5RHC8;E5RIG4;E5RIZ1;E5RIA5	Hippocalcin-like protein 1;Neuron-specific calcium-binding protein hippocalcin;Neurocalcin-delta	HPCAL1;HPCA;NCALD		Y	5	5	5	26.4	26.4	26.4	22.313	9.9513	6966700
B7Z1N6;P09972;C9J8F3;A8MVZ9	Fructose-bisphosphate aldolase;Fructose-bisphosphate aldolase C	ALDOC			5	1	1	20	7.1	7.1	35.423	29.837	12150000
Q9BR76;F5H0D2;F5H390;H0Y3L6;E7EW44	Coronin-1B	CORO1B		Y	3	3	3	9.8	9.8	9.8	54.234	8.5463	9408400
P41567;O60739	Eukaryotic translation initiation factor 1;Eukaryotic translation initiation factor 1b	EIF1;EIF1B		Y	3	3	3	29.2	29.2	29.2	12.732	13.5	9850900
P54886-2;P54886	Delta-1-pyrroline-5-carboxylate synthase;Glutamate 5-kinase;Gamma-glutamyl phosphate reductase	ALDH18A1		Y	7	7	7	12.2	12.2	12.2	87.088	13.697	52360000
P62829;C9JD32;B9ZVP7	60S ribosomal protein L23	RPL23		Y	4	4	4	37.9	37.9	37.9	14.865	11.187	37373000
P18124;A8MUD9;C9JZ88;C9JIJ5	60S ribosomal protein L7	RPL7		Y	7	7	7	26.6	26.6	26.6	29.225	12.718	17416000
H7BY36;C9JGE3;B0QYK0;Q01844-2;B0QYK1;Q01844-3;Q01844;Q01844-5	RNA-binding protein EWS	EWSR1		Y	3	3	3	9.4	9.4	9.4	32.071	15.526	22918000
F2Z2V0;Q99829;E7ENH5;A6PVH9;Q5JX55;Q5JX56;Q5JX58;Q5JX59;Q5JX60;Q5JX44;Q5JX45;Q5JX54;Q5JX57;E7EV27;H0Y524;Q5JX61;Q5JX52;Q5JX53	Copine-1	CPNE1		Y	5	5	5	10.7	10.7	10.7	58.634	14.749	28262000
F8WEF7;Q9UGM3-4;Q9UGM3-8;Q9UGM3-2;Q9UGM3-5;Q9UGM3-3;Q9UGM3;Q9UGM3-7;Q9UGM3-6	Deleted in malignant brain tumors 1 protein	DMBT1			1	1	1	2.5	2.5	2.5	124.45	5.5962	13245000
Q6UXN9	WD repeat-containing protein 82	WDR82			3	3	3	11.5	11.5	11.5	35.079	6.9532	849040
Q9NS69	Mitochondrial import receptor subunit TOM22 homolog	TOMM22		Y	2	2	2	26.1	26.1	26.1	15.521	8.9799	1179200
Q9NRN7;B4DDW7	L-aminoadipate-semialdehyde dehydrogenase-phosphopantetheinyl transferase	AASDHPPT			2	2	2	7.4	7.4	7.4	35.776	4.8436	1255400
H3BM42;Q92896;Q92896-3;Q92896-2	Golgi apparatus protein 1	GLG1		Y	1	1	1	1.9	1.9	1.9	79.317	2.8685	2737200
O95716	Ras-related protein Rab-3D	RAB3D			2	2	2	11.9	11.9	11.9	24.267	5.4064	2184000
P61026;P51153;H0YLJ8;H0YL94;H0YMN7;D3DV69;H0YNE9;F5GY21;Q92930;P59190-2;P59190	Ras-related protein Rab-10;Ras-related protein Rab-13	RAB10;RAB13		Y	4	3	3	20	14.5	14.5	22.541	7.9042	5689800
Q14165;F5H1S8;F5GX14;H0YG07	Malectin	MLEC		Y	3	3	3	14.7	14.7	14.7	32.233	8.2896	1989700
F5H2A5;A2A274;Q99798;B4DW08;B4DEC3	Aconitate hydratase, mitochondrial	ACO2		Y	3	3	3	5.8	5.8	5.8	83.415	4.3788	3361600
Q07960;H0YE29;E9PCG8;E9PNR6	Rho GTPase-activating protein 1	ARHGAP1		Y	4	4	4	11.8	11.8	11.8	50.435	10.802	9266900
P11177-3;P11177-2;P11177;C9J634;F8WF02	Pyruvate dehydrogenase E1 component subunit beta, mitochondrial	PDHB		Y	4	4	4	15.8	15.8	15.8	37.514	10.97	6196800
Q99471;H3BMQ1;H3BPF6;Q99471-3	Prefoldin subunit 5	PFDN5		Y	2	2	2	19.5	19.5	19.5	17.328	7.2265	4742900
P62753;A2A3R5;A2A3R7	40S ribosomal protein S6	RPS6			3	3	3	11.6	11.6	11.6	28.68	4.9605	5705400
Q969H8	Myeloid-derived growth factor	MYDGF			3	3	3	20.8	20.8	20.8	18.795	12.618	7750100
P31689;B7Z5C0;F5GZ88	DnaJ homolog subfamily A member 1	DNAJA1		Y	7	7	7	20.9	20.9	20.9	44.868	19.968	18996000
P61006	Ras-related protein Rab-8A	RAB8A		Y	5	4	4	25.1	19.8	19.8	23.668	20.742	4728100
P01623;P18135;P01620;P04206;P01622;P18136	Ig kappa chain V-III region WOL;Ig kappa chain V-III region HAH;Ig kappa chain V-III region SIE				4	4	4	35.8	35.8	35.8	11.746	7.7516	16412000
B4DZM8;Q16401;F2Z3J2	26S proteasome non-ATPase regulatory subunit 5	PSMD5		Y	7	7	7	19.5	19.5	19.5	51.311	16.734	12503000
C9JV50;E9PGZ4;B4DK71;Q9NTJ5	Phosphatidylinositide phosphatase SAC1	SACM1L		Y	2	2	2	9.1	9.1	9.1	21.43	1.9847	604850
C9J8H1;P36543-2;P36543	V-type proton ATPase subunit E 1	ATP6V1E1		Y	1	1	1	6.9	6.9	6.9	23.539	1.9653	1362500
B7ZAM9;Q9UBQ5	Eukaryotic translation initiation factor 3 subunit K	EIF3K		Y	1	1	1	5.2	5.2	5.2	24.484	2.7077	916480
E9PKP7;P17480-2;P17480	Nucleolar transcription factor 1	UBTF			1	1	1	1.6	1.6	1.6	87.435	2.3054	1646800
B4DL02;P29353-5;P29353-3;P29353-2;P29353-7;P29353;P29353-6;H0Y539;E9PFM5	SHC-transforming protein 1	SHC1	Y		2	2	1	6.2	6.2	3.8	56.177	4.4175	1608900
C9IZE4;Q15008;C9J7B7;E9PHI9;Q6UV22	26S proteasome non-ATPase regulatory subunit 6	PSMD6		Y	2	2	2	5	5	5	51.922	2.5904	1537600
Q9Y316-2;Q9Y316;Q5R2V8;F8WCZ0	Protein MEMO1	MEMO1		Y	2	2	2	9.9	9.9	9.9	31.307	6.9403	976660
B5MC59;P35244	Replication protein A 14 kDa subunit	RPA3		Y	1	1	1	20.7	20.7	20.7	9.1703	2.2251	1428200
F6UYG0;F5GWT4;F5H2M7;Q9H4A3-2;Q9H4A3;Q9H4A3-5;Q9H4A3-6	Serine/threonine-protein kinase WNK1	WNK1		Y	2	2	2	5.1	5.1	5.1	42.434	3.5846	2170900
B3KQ85;O75439;F8WAZ6;E7ERZ4;G3V0E4	Mitochondrial-processing peptidase subunit beta	PMPCB			2	2	2	6.2	6.2	6.2	37.898	2.8449	2208100
P08559-3;P08559;P08559-2;P08559-4;Q5JPU0;Q5JPT9;Q5JPU1;Q5JPU3;Q5JPU2;P29803	Pyruvate dehydrogenase E1 component subunit alpha, somatic form, mitochondrial	PDHA1		Y	3	3	3	8.6	8.6	8.6	40.188	2.9763	1366700
Q9Y5X1;B3KXH8	Sorting nexin-9	SNX9		Y	2	2	2	4.4	4.4	4.4	66.591	6.5132	3137200
O94964-4;O94964;O94964-2	Protein SOGA1;N-terminal form;C-terminal 80 kDa form	SOGA1			1	1	1	0.9	0.9	0.9	115.76	2.2991	2570100
P49207	60S ribosomal protein L34	RPL34		Y	2	2	2	14.5	14.5	14.5	13.293	3.9657	3933200
Q9Y6H1;Q5T1J5	Coiled-coil-helix-coiled-coil-helix domain-containing protein 2;Putative coiled-coil-helix-coiled-coil-helix domain-containing protein CHCHD2P9, mitochondrial	CHCHD2;CHCHD2P9			1	1	1	15.9	15.9	15.9	15.512	4.583	1468700
B4DXI8;P51665	26S proteasome non-ATPase regulatory subunit 7	PSMD7		Y	2	2	2	8.5	8.5	8.5	28.297	5.2485	3677400
P29966	Myristoylated alanine-rich C-kinase substrate	MARCKS	Y	Y	3	3	3	14.5	14.5	14.5	31.554	10.236	3278000
H3BQB8;H3BUX2;O43169;D6RFH4	Cytochrome b5 type B	CYB5B		Y	4	4	4	58.5	58.5	58.5	13.809	44.508	12757000
Q99436	Proteasome subunit beta type-7	PSMB7		Y	2	2	2	8.7	8.7	8.7	29.965	2.1464	722550
P55010;H0YK11;H0YMJ8;H0YM54;H0YLZ1;H0YN40	Eukaryotic translation initiation factor 5	EIF5			3	3	3	7.7	7.7	7.7	49.222	4.9974	4002500
B1ALC0;O15511	Actin-related protein 2/3 complex subunit 5	ARPC5		Y	1	1	1	9.6	9.6	9.6	14.807	2.0191	1281800
C9JYN0;Q16563-2;Q16563	Synaptophysin-like protein 1	SYPL1			1	1	1	4.9	4.9	4.9	24.784	3.3403	4131400
H0YLR3;H0YMA0;P09661	U2 small nuclear ribonucleoprotein A	SNRPA1		Y	2	2	2	28.1	28.1	28.1	9.4775	6.907	3522400
F8WC15;P11166	Solute carrier family 2, facilitated glucose transporter member 1	SLC2A1		Y	1	1	1	2.3	2.3	2.3	47.819	2.7579	4784500
B1AKD8;Q5TZA2-2;Q5TZA2	Rootletin	CROCC			1	1	1	0.4	0.4	0.4	214.56	1.9311	10993000
E9PIE5;C9JZR2;F8WA43;O60716-24;O60716-23;O60716-21;O60716-19;O60716-22;O60716-20;O60716-16;O60716-18;O60716-15;O60716-17;O60716-13;O60716-11;O60716-14;O60716-12;O60716-10;O60716-8;O60716-9;O60716-7;O60716-5;O60716-3;O60716-6;O60716-4;O60716-2;O60716;O60716-32;O60716-31;O60716-29;O60716-27;O60716-30;O60716-28;O60716-26;O60716-25;E9PKY0;E9PRE2	Catenin delta-1	CTNND1			4	4	4	5	5	5	102.58	7.1561	3672900
Q9UBT2;F5H4L5;B3KWB9	SUMO-activating enzyme subunit 2	UBA2		Y	3	3	3	6.9	6.9	6.9	71.223	10.292	6427700
A8MZ71;D6RIE3;D6RGV5;P14406	Cytochrome c oxidase subunit 7A2, mitochondrial	COX7A2			1	1	1	15.7	15.7	15.7	9.3878	5.6533	12548000
D6R9I9;P61221;H0Y990;D6RGF4	ATP-binding cassette sub-family E member 1	ABCE1		Y	4	4	4	11.2	11.2	11.2	47.037	9.2926	5682700
B4DJS7;C0H5W9;Q9UNH7	Sorting nexin-6;Sorting nexin-6, N-terminally processed	SNX6		Y	2	2	2	10.2	10.2	10.2	33.818	4.427	4415200
H0YJX6;B4DV00;G3V5W5;B4DX49;O14744-2;O14744;G3V5T6;H0YJ77;G3V5L5;G3V580;G3V2X6;A8MTP3	Protein arginine N-methyltransferase 5;Protein arginine N-methyltransferase 5;Protein arginine N-methyltransferase 5, N-terminally processed	PRMT5		Y	3	3	3	19.4	19.4	19.4	32.311	13.711	7980400
E7ETK0;P62847-2;P62847-3;P62847;E7EPK6	40S ribosomal protein S24	RPS24		Y	2	2	2	20.6	20.6	20.6	15.197	6.6128	17282000
P48637;B7Z514;B6F210	Glutathione synthetase	GSS			5	5	5	11.8	11.8	11.8	52.384	12.583	22397000
F8WF65;F2Z2G2;C9JZW3;P24534	Elongation factor 1-beta	EEF1B2		Y	1	1	1	51.7	51.7	51.7	3.1045	9.9932	34236000
G3V1U9;Q71U36;Q13748;Q13748-2;F8VXZ4;Q6PEY2	Tubulin alpha-1A chain;Tubulin alpha-3C/D chain;Tubulin alpha-3E chain	TUBA1A;TUBA3C;TUBA3E			20	1	0	58.2	3.1	0	46.297	5.3561	124990000
Q562R1	Beta-actin-like protein 2	ACTBL2		Y	7	1	1	19.7	4.8	4.8	42.003	2.2189	807990000
Q9Y266	Nuclear migration protein nudC	NUDC		Y	5	5	5	16.3	16.3	16.3	38.242	13.444	7916900
P62993;P62993-2	Growth factor receptor-bound protein 2	GRB2	Y	Y	5	5	5	24	24	24	25.206	6.6273	2711300
G3XAM7;B4E2G8;F6XBD8;P35221;P35221-2;E5RGY6;E5RG03;E5RIC3;E5RIB1;F8W845;P26232-5;E5RJZ2;E5RIT8;E5RFM3;E5RJL0;E5RIE0;E5RHV7;E5RJ41;F5GXI1;Q8N1C0;P26232-4;P26232-6	Catenin alpha-1;Catenin alpha-2	CTNNA1;CTNNA2		Y	3	3	1	4.3	4.3	1.3	92.721	7.3801	3145900
H0YBX2;G5EA19;E5RG17;Q6P1N9;E5RID7;E5RG62;E5RK70;E5RGF2;Q6P1N9-2	Putative deoxyribonuclease TATDN1	TATDN1			2	2	2	10.4	10.4	10.4	22.558	3.2202	1920900
P15531;P15531-2	Nucleoside diphosphate kinase A	NME1		Y	10	1	1	57.9	9.2	9.2	17.149	3.5906	15879000
E9PEE8;C9JA97;P18564	Integrin beta;Integrin beta-6	ITGB6			1	1	1	1.2	1.2	1.2	81.543	2.0113	22310000
F5H4W8;Q969U7	Proteasome assembly chaperone 2	PSMG2		Y	1	1	1	7.9	7.9	7.9	17.081	2.3718	877310
P61020;F8VUA5;B4DKD7;H0YHA1	Ras-related protein Rab-5B	RAB5B		Y	4	2	2	24.2	14.4	14.4	23.707	7.0522	2473300
E5RGX5;B7Z4N6;Q93045;G3V110	Stathmin;Stathmin-2	STMN2			3	1	1	16.1	6	6	19.574	2.5888	11790000
B4DG62;E7ENR4;P19367-4;P19367-2;P19367;P19367-3;B1AR63;Q2TB90;B1AR62;B1AR61;E9PB90;P52789	Hexokinase;Hexokinase-1	HK1		Y	7	7	7	8.2	8.2	8.2	102.31	16.796	10671000
P02545-2;Q3BDU5;Q5TCI8;H0YAB0	Prelamin-A/C;Lamin-A/C	LMNA		Y	59	1	1	75	4.5	4.5	65.134	7.6512	20417000
F5H335;Q14152	Eukaryotic translation initiation factor 3 subunit A	EIF3A		Y	8	8	8	6.4	6.4	6.4	162.63	13.76	7654300
P17066;B4DHP5;P48741	Heat shock 70 kDa protein 6;Putative heat shock 70 kDa protein 7	HSPA6;HSPA7			11	1	1	16.3	1.7	1.7	71.027	3.3239	283370000
B4DUE3;Q15746-7;Q15746-4;Q15746-5;Q15746-2;D3DN97;Q15746-3;Q15746-6;Q15746	Myosin light chain kinase, smooth muscle;Myosin light chain kinase, smooth muscle, deglutamylated form	MYLK		Y	1	1	1	1.1	1.1	1.1	80.409	2.0053	1494400
H7BZ12;D6RCK3;Q9H8S9-2;Q9H8S9;Q7L9L4;B4DRY3	MOB kinase activator 1A;MOB kinase activator 1B	MOB1B;MOB1A			2	2	2	13.5	13.5	13.5	16.97	3.6222	2945900
E9PL01;E9PI68;Q15005;H0YE04	Signal peptidase complex subunit 2	SPCS2		Y	2	2	2	10.2	10.2	10.2	17.027	3.2071	2676800
P80294	Metallothionein-1H	MT1H			2	1	1	32.8	19.7	19.7	6.0393	2.3898	1548800
C9JIG9;O95747	Serine/threonine-protein kinase OSR1	OXSR1		Y	1	1	1	3.2	3.2	3.2	51.856	8.9144	1936500
E7EQG2;Q14240;Q14240-2;Q9NZE6;E7EMV8	Eukaryotic initiation factor 4A-II;Eukaryotic initiation factor 4A-II, N-terminally processed	EIF4A2		Y	9	1	1	26.2	4.1	4.1	41.29	3.6336	1775700
O00231;H7C067	26S proteasome non-ATPase regulatory subunit 11	PSMD11		Y	8	8	8	22.7	22.7	22.7	47.463	16.41	10413000
Q5STZ7;F8VQZ0;E9PC67;H0YGW7;Q8NE71-2;Q8NE71	ATP-binding cassette sub-family F member 1	ABCF1		Y	1	1	1	4.6	4.6	4.6	27.217	3.0119	1493400
D6RAX2;Q13363-2;Q13363;H0Y9M9;E9PGB1;E7EUB3;E7ESU7;E7EPF8;H0Y8W7;Q5SQP8;P56545;P56545-2	C-terminal-binding protein 1	CTBP1		Y	3	3	3	18.2	18.2	18.2	20.346	3.8309	2524100
E5RHT6;F8W1U7;B7Z8H8;Q8N6T3-3;Q8N6T3;E5RHH7;E5RHC5;F8VWH9;E7EV62;Q8N6T3-2	ADP-ribosylation factor GTPase-activating protein 1	ARFGAP1		Y	2	2	2	13.9	13.9	13.9	26.555	5.4245	1669000
C9J7L5;C9JY31;E7EWU3;F6WZD5;Q9NR19;Q5QPH3	Acetyl-coenzyme A synthetase, cytoplasmic	ACSS2			1	1	1	12.3	12.3	12.3	18.655	-2	6991000
B4DJA5;P20339	Ras-related protein Rab-5A	RAB5A		Y	3	1	1	16.4	6	6	22.178	2.3679	801780
E5RIM3;Q9Y263;H0YBW4	Phospholipase A-2-activating protein	PLAA		Y	2	2	2	5.3	5.3	5.3	66.734	7.6535	2225000
E9PHJ7;F8W9L2;O75400-2;O75400-3;O75400	Pre-mRNA-processing factor 40 homolog A	PRPF40A		Y	2	2	2	2.9	2.9	2.9	95.096	6.8554	1088700
D3DVI5;O60841	Eukaryotic translation initiation factor 5B	EIF5B		Y	5	5	5	11.1	11.1	11.1	80.451	12.111	3294300
Q6PKG0-3;Q6PKG0;H0YC33;E5RH50	La-related protein 1	LARP1		Y	3	3	3	3.5	3.5	3.5	116.46	4.9757	1262500
H3BMQ5;H3BN59;H3BQK0;Q9UMR2-2;E7EMK4;Q9UMR2	ATP-dependent RNA helicase DDX19B	DDX19B			3	3	1	17.6	17.6	6.9	26.083	22.828	5480700
F8VPD4;P27708	CAD protein;Glutamine-dependent carbamoyl-phosphate synthase;Aspartate carbamoyltransferase;Dihydroorotase	CAD		Y	2	2	2	1.2	1.2	1.2	236.02	4.5847	3238000
P04350;B4DJ43	Tubulin beta-4A chain	TUBB4A			20	2	0	56.5	5.9	0	49.585	2.4937	8649500
P60709;B4E335;B4DW52;F5GYT4;G5E9R0;E7EVS6;C9JZR7;Q6S8J3;C9JUM1;C9JTX5;A5A3E0;P0CG38;P0CG39;Q9BYX7	Actin, cytoplasmic 1;Actin, cytoplasmic 1, N-terminally processed	ACTB	Y		27	1	1	80	4.5	4.5	41.736	32.465	284910000
F5H7R6;H0YNU5;P54132	Bloom syndrome protein	BLM			2	2	2	2	2	2	117.78	2.5484	12567000
Q5T2B7;Q5T2B5;Q13617;G3V1S2	Cullin-2	CUL2			1	1	1	1.5	1.5	1.5	80.317	2.2444	1301000
E9PD53;Q9NTJ3;F5H0U7;Q9NTJ3-2;E7ET04;C9JR83	Structural maintenance of chromosomes protein;Structural maintenance of chromosomes protein 4	SMC4		Y	3	3	3	2.7	2.7	2.7	144.45	6.0688	1247600
C9J0K6;B4DKK2;A8MTH6;P30626	Sorcin	SRI		Y	1	1	1	7.1	7.1	7.1	17.605	2.6406	1371700
A6NG10;Q969T9	WW domain-binding protein 2	WBP2			1	1	1	4.2	4.2	4.2	25.807	2.0362	1072000
B3KNF6;B4DR61;P61619-3;P61619	Protein transport protein Sec61 subunit alpha isoform 1	SEC61A1		Y	2	2	2	4.2	4.2	4.2	52.264	2.309	887630
B8ZZU8;Q15370;B7WPD3	Transcription elongation factor B polypeptide 2	TCEB2		Y	1	1	1	10.6	10.6	10.6	12.527	2.9091	1401500
P69905	Hemoglobin subunit alpha	HBA1			3	1	1	28.2	10.6	10.6	15.257	3.4205	1782500
E9PJF0;E9PQW4;P27361-2;P27361-3;P27361;H0YDL8;B3KR49;E9PBK7;H0YDH9;P31152;Q16659	Mitogen-activated protein kinase;Mitogen-activated protein kinase 3	MAPK3		Y	4	1	1	14.2	4.4	4.4	35.737	2.0541	1407500
A8MVQ3;B4DKY1;P49589-2;P49589;P49589-3	Cysteine--tRNA ligase, cytoplasmic	CARS		Y	2	2	2	3.3	3.3	3.3	84.471	4.4072	1507300
O95425-2;O95425;F5GY75;F5H2Q5;F5GXV0	Supervillin	SVIL		Y	24	24	24	19.4	19.4	19.4	200.84	176.65	69996000
G3V203;H0YHA7;F8VWC5;Q07020;F8VUA6;F8VYV2;E7EW92	60S ribosomal protein L18	RPL18		Y	6	6	6	36	36	36	18.756	25.84	26409000
Q9ULV4;A7MAP0;B4E3S0;H0YHL7;F8VV53;F8W1H8;F8VUX3;F8VSA4;F8VRE9;F8VTT6;F8VVB7	Coronin-1C;Coronin	CORO1C		Y	9	9	9	16.9	16.9	16.9	53.248	37.524	50178000
E7EQB2;E7ER44;B7Z4X2;P02788;C9J0S5;C9JCF5	Lactotransferrin;Lactoferricin-H;Kaliocin-1;Lactoferroxin-A;Lactoferroxin-B;Lactoferroxin-C	LTF			17	16	16	29.9	28.2	28.2	76.625	44.835	18781000
Q9BPX5	Actin-related protein 2/3 complex subunit 5-like protein	ARPC5L		Y	3	3	3	20.9	20.9	20.9	16.941	10.582	17111000
F5H6E2;F5H3W9;O00159-2;O00159-3;O00159;F5H730	Unconventional myosin-Ic	MYO1C			20	20	20	23.2	23.2	23.2	118.99	79.331	103610000
P01876;P01877	Ig alpha-1 chain C region;Ig alpha-2 chain C region	IGHA1;IGHA2			8	8	8	28.3	28.3	28.3	37.654	20.325	86095000
P35268	60S ribosomal protein L22	RPL22		Y	3	3	3	30.5	30.5	30.5	14.787	15.556	21980000
P61289;P61289-2;B3KQ25;B7Z8D3	Proteasome activator complex subunit 3	PSME3		Y	6	6	6	29.9	29.9	29.9	29.506	31.951	26009000
P01859;P01861	Ig gamma-2 chain C region;Ig gamma-4 chain C region	IGHG2;IGHG4			4	3	2	16.3	13.2	9.5	35.9	7.3975	28200000
F5H399;P61019-2;P61019;H7C125;Q8WUD1;Q6PIK3;E9PKL7	Ras-related protein Rab-2A;Ras-related protein Rab-2B	RAB2A;RAB2B		Y	4	4	4	33.1	33.1	33.1	18.366	14.334	7784600
Q8WW12;D3DN52;Q8WW12-2;Q8WW12-3	PEST proteolytic signal-containing nuclear protein	PCNP		Y	3	3	3	23.6	23.6	23.6	18.925	8.4701	3985800
Q9H9B4;D6RDG7;D6RFI0;D6RAE9	Sideroflexin-1	SFXN1			3	3	3	13	13	13	35.619	14.551	6044800
D6RAY7;P46926;D6R9P4;D6RFF8;B7Z3X4;D6R917;D6RB13;E7EVU7;Q8TDQ7-3;Q8TDQ7-2;Q8TDQ7	Glucosamine-6-phosphate isomerase;Glucosamine-6-phosphate isomerase 1	GNPDA1			5	5	5	24.9	24.9	24.9	26.987	15.896	17586000
P05109	Protein S100-A8;Protein S100-A8, N-terminally processed	S100A8			5	5	5	46.2	46.2	46.2	10.834	11.274	49361000
Q9H3K6-2;Q9H3K6;H3BV85;H3BTW0;H3BVE0	BolA-like protein 2	BOLA2;BOLA2B			2	2	2	43.1	43.1	43.1	6.8417	13.786	5611200
B4DNR3;Q96IU4;B4DQI4;F8W9U3;Q96IU4-2	Alpha/beta hydrolase domain-containing protein 14B	ABHD14B		Y	3	3	3	24.3	24.3	24.3	19.796	8.9785	8210700
P43487;H7C137;C9JXG8;C9JGV6;C9JJ34;B3KUP2;B7Z6U1;C9JDM3	Ran-specific GTPase-activating protein	RANBP1		Y	5	5	5	29.9	29.9	29.9	23.31	12.906	26621000
E5RI99;P62888;E5RJH3	60S ribosomal protein L30	RPL30			5	5	5	48.2	48.2	48.2	12.656	11.707	18582000
Q15836;F8WCA0;P63027	Vesicle-associated membrane protein 3	VAMP3		Y	5	5	5	53	53	53	11.309	24.617	7275700
Q03135;C9JKI3;E9PCT5;Q03135-2	Caveolin-1	CAV1	Y	Y	3	3	3	18.5	18.5	18.5	20.471	10.649	8353400
F8W1A4;P54819-5;P54819-2;P54819;F8VY04;E7EWH4;P54819-3;F8VZG5;P54819-6;G3V213;P54819-4;F8VPP1	Adenylate kinase 2, mitochondrial;Adenylate kinase 2, mitochondrial;Adenylate kinase 2, mitochondrial, N-terminally processed	AK2		Y	8	8	8	44.8	44.8	44.8	25.63	17.447	16713000
C9JDR0;Q15738	Sterol-4-alpha-carboxylate 3-dehydrogenase, decarboxylating	NSDHL			6	6	6	29.5	29.5	29.5	28.146	19.766	12513000
Q15366-3;Q15366;Q15366-2;B4DRD7;B4DLC0;H3BRU6;F8VWQ4;F8VZX2;F8VRG9;G3V0E8;B4DXP5;Q15366-4;Q15366-5;F8VXH9;F8W0G4;H3BSS4;H9KV40;E9PFP8;A8MX33;P57721-2;P57721-3;P57721-5;P57721-4;P57721;F8W1G6;F8VRH0;H3BND9	Poly(rC)-binding protein 2	PCBP2			9	6	6	32	21.3	21.3	38.221	14.642	39641000
E7END7;B7Z8M7;Q5U0I6;P62820-2;P62820;E7ETK2;P62820-3	Ras-related protein Rab-1A	RAB1A			5	5	2	37	37	16.8	19.018	27.288	75999000
P46781;B5MCT8;C9JM19;F2Z3C0;A8MXK4	40S ribosomal protein S9	RPS9		Y	10	10	10	46.9	46.9	46.9	22.591	20.741	28464000
P59666;P59665	Neutrophil defensin 3;HP 3-56;Neutrophil defensin 2;Neutrophil defensin 1;HP 1-56;Neutrophil defensin 2	DEFA3;DEFA1			3	3	3	20.2	20.2	20.2	10.245	4.001	9857300
Q01130;Q8NAK9;H0YG49;F5GYB8;Q9BRL6-2;Q9BRL6	Serine/arginine-rich splicing factor 2	SRSF2		Y	4	4	4	23.5	23.5	23.5	25.476	9.9502	10518000
O75368	SH3 domain-binding glutamic acid-rich-like protein	SH3BGRL		Y	5	5	5	50	50	50	12.774	17	7565100
Q9UHV9	Prefoldin subunit 2	PFDN2		Y	5	5	5	39.6	39.6	39.6	16.648	24.725	11364000
Q04760-2;Q04760	Lactoylglutathione lyase	GLO1		Y	4	4	4	30.8	30.8	30.8	19.043	7.8077	10966000
P12236	ADP/ATP translocase 3;ADP/ATP translocase 3, N-terminally processed	SLC25A6			9	3	2	27.5	11.1	7.4	32.866	7.8246	20513000
P54920;B4DGP9;Q4G0M0;B4DK44;Q9H115	Alpha-soluble NSF attachment protein	NAPA		Y	7	7	7	34.2	34.2	34.2	33.232	33.082	12137000
D6RGI3;D6RER5;Q9NVA2;Q9NVA2-2;H0Y961;H0Y9G8;D6RDU5;D6RDP1;D6R9Y6;B4E049;B1AMS2;F5H1J5;E7ETH8;Q14141-2;Q14141-4;Q14141	Septin-11	2016-09-11			5	5	5	14.8	14.8	14.8	49.005	12.145	16812000
P84098	60S ribosomal protein L19	RPL19		Y	6	6	6	26.5	26.5	26.5	23.466	10.857	22079000
Q9Y2Z0-2;Q9Y2Z0;F5H5A9	Suppressor of G2 allele of SKP1 homolog	SUGT1		Y	6	6	6	24.3	24.3	24.3	37.804	15.256	8945900
Q96C19;C9JTI6;H0Y4Y4;B4DEE0;E9PFH3;Q9BUP0	EF-hand domain-containing protein D2	EFHD2		Y	10	10	10	40.4	40.4	40.4	26.697	22.141	14380000
O75436;F5H4L7;A8MZ56;G3V1N8	Vacuolar protein sorting-associated protein 26A	VPS26A		Y	4	4	4	17.1	17.1	17.1	38.169	18.973	11302000
A8KA46;Q15404;F2Z2H2	Ras suppressor protein 1	RSU1		Y	6	6	6	30.8	30.8	30.8	25.545	18.081	6559800
P07947;P12931;P12931-2;Q5R3A8;B3KPS6;P06241-3;P06241-2;P06241;A8K4G3;Q573B4;H0Y3C5;E7EN21;P07948-2;P08631-3;P08631-2;P06239;P07948;P08631-4;P08631;P06239-3	Tyrosine-protein kinase Yes;Proto-oncogene tyrosine-protein kinase Src;Non-specific protein-tyrosine kinase;Tyrosine-protein kinase Fyn	YES1;SRC;FYN	Y	Y	4	4	4	7.9	7.9	7.9	60.801	11.091	13931000
P37108;H0YLA2	Signal recognition particle 14 kDa protein	SRP14		Y	4	4	4	27.2	27.2	27.2	14.57	26.111	11238000
H3BQC4;O43294-2;O43294;H3BSN4;H3BRP2	Transforming growth factor beta-1-induced transcript 1 protein	TGFB1I1	Y	Y	2	2	2	21.2	21.2	21.2	22.688	16.428	5985700
H0YLU7;P13804;H0YK49;H0YL12;H0YNX6;H0YKF0;P13804-2	Electron transfer flavoprotein subunit alpha, mitochondrial	ETFA		Y	5	5	5	24.8	24.8	24.8	31.739	12.024	15713000
O00487	26S proteasome non-ATPase regulatory subunit 14	PSMD14		Y	2	2	2	9.4	9.4	9.4	34.577	14.388	6386500
A8MVD5;Q99426	Tubulin-folding cofactor B	TBCB		Y	6	6	6	34.6	34.6	34.6	23.583	12.534	10499000
Q08J23-2;Q08J23;G3V1R4;D6RAS3	tRNA (cytosine(34)-C(5))-methyltransferase	NSUN2		Y	6	6	6	11.5	11.5	11.5	82.392	11.43	29955000
O95347-2;O95347;F5GZR0;Q5T821	Structural maintenance of chromosomes protein 2	SMC2		Y	7	7	7	7	7	7	124.92	11.766	10273000
Q13045;F5H407	Protein flightless-1 homolog	FLII		Y	14	14	2	13.2	13.2	2.4	144.75	34.114	51503000
O95373	Importin-7	IPO7		Y	5	5	5	6.1	6.1	6.1	119.52	18.309	15272000
G3V2V8;G3V3E8;E7EMS2;G3V3D1;B4DQV7;P61916;H0YIZ1	Epididymal secretory protein E1	NPC2			4	4	4	39.3	39.3	39.3	13.078	18.483	7987400
F5H895;F5GXX5;P61803	Dolichyl-diphosphooligosaccharide--protein glycosyltransferase subunit DAD1	DAD1		Y	2	2	2	33.8	33.8	33.8	7.2883	6.3399	8310100
B4E241;P84103	Serine/arginine-rich splicing factor 3	SRSF3		Y	4	4	3	30.6	30.6	30.6	14.203	8.9147	21578000
P19623	Spermidine synthase	SRM		Y	3	3	3	8.6	8.6	8.6	33.824	5.1036	8073400
P61626;F8VV32	Lysozyme C;Lysozyme	LYZ			3	3	3	33.1	33.1	33.1	16.537	29.278	73687000
P68402;P68402-3;P68402-2;E9PLP3	Platelet-activating factor acetylhydrolase IB subunit beta	PAFAH1B2		Y	2	2	2	12.2	12.2	12.2	25.569	12.083	13560000
P07339;H7C469;H7C1V0;F8WD96;C9JH19;F8W787	Cathepsin D;Cathepsin D light chain;Cathepsin D heavy chain	CTSD			6	6	6	19.2	19.2	19.2	44.552	16.422	22822000
P53621;P53621-2	Coatomer subunit alpha;Xenin;Proxenin	COPA		Y	18	18	18	17.4	17.4	17.4	138.34	42.552	86249000
B2R6S5;P30085;Q5T0D2;E7EVE6;E9PGI8	UMP-CMP kinase	CMPK;CMPK1		Y	5	5	5	28.9	28.9	28.9	25.855	13.781	6846300
O43809;H3BV41;H3BND3;Q5HYH5	Cleavage and polyadenylation specificity factor subunit 5	NUDT21		Y	5	5	5	23.3	23.3	23.3	26.227	23.886	8476400
Q9Y608-2;Q9Y608-4;A8MXR0;Q9Y608;C9JSU1;Q9Y608-3;C9JJC9;C9JC17;C9J321;C9J0U5;H7C3N9;E7EVD7;E9PGZ2;Q32MZ4-3;Q32MZ4-2;Q32MZ4	Leucine-rich repeat flightless-interacting protein 2	LRRFIP2		Y	11	11	11	26.8	26.8	26.8	45.413	29.868	49941000
F5H3A6;P84077;P61204;F5H423;B7ZB63;F5H0C7;H0YGG7;F5H1V1;F5H6T5;F8WCJ5;F8WDB3	ADP-ribosylation factor 1;ADP-ribosylation factor 3	ARF1;ARF3	Y		6	3	2	36.6	18.6	12.8	19.565	14.68	20094000
P46778;G3V1B3	60S ribosomal protein L21	RPL21			2	2	2	20.6	20.6	20.6	18.565	14.131	12765000
O15067;F5GWT9;H0YGH1	Phosphoribosylformylglycinamidine synthase	PFAS		Y	12	12	12	11.1	11.1	11.1	144.73	65.887	36892000
B1ALK7;B7Z6G2;Q14155-1;Q14155-5;Q14155-6;Q14155-2;Q14155-3;Q14155;E7EUY6;H0YFH7;E9PDQ5;B7Z6D9;E7EU80;C9JAD7;C9JDI6;B1ANY6;E7ENL8;F5H8B2;B7Z3C7;Q15052-2;Q15052	Rho guanine nucleotide exchange factor 7	ARHGEF7		Y	11	11	11	20	20	20	79.831	33.993	32961000
P05976-2;P05976;P08590	Myosin light chain 1/3, skeletal muscle isoform;Myosin light chain 3	MYL1;MYL3		Y	2	2	2	10.7	10.7	10.7	16.684	23.312	58896000
P24666;G5E9R5;B5MCC7;P24666-3;P24666-2;F2Z2Q9;C9JNS5;D3YTI2	Low molecular weight phosphotyrosine protein phosphatase	ACP1			3	3	3	24.1	24.1	24.1	18.042	8.1596	4656700
P26885;F5H0N4	Peptidyl-prolyl cis-trans isomerase FKBP2	FKBP2		Y	3	3	3	17.6	17.6	17.6	15.649	7.2574	9734000
Q96P63;Q3SYB4	Serpin B12	SERPINB12			6	6	6	16	16	16	46.276	11.77	18957000
E5RGS4;O60925	Prefoldin subunit 1	PFDN1			2	2	2	17.9	17.9	17.9	13.466	5.4551	3252600
Q8N1G4	Leucine-rich repeat-containing protein 47	LRRC47		Y	4	4	4	8.6	8.6	8.6	63.472	10.89	7107400
B4DK30;Q15029	116 kDa U5 small nuclear ribonucleoprotein component	EFTUD2		Y	4	3	3	5.2	4.2	4.2	105.38	6.5285	6712400
Q8WVC2;P63220;Q9BYK1	40S ribosomal protein S21	RPS21		Y	5	5	5	54.3	54.3	54.3	8.85	15.662	8622100
Q00059;H7BYN3;A8MRB2	Transcription factor A, mitochondrial	TFAM			4	4	4	19.5	19.5	19.5	29.096	8.7365	7005300
E9PDF6;O43795;E7EPB4;E7EQD9;E9PHK2;H7C2Y7;C9JYW1;C9JUP5;C9K0I9	Unconventional myosin-Ib	MYO1B		Y	41	41	2	39.1	39.1	1.6	128.48	323.31	998400000
E9PLD0;Q9H0U4;E7EWA5;Q92928	Ras-related protein Rab-1B	RAB1B		Y	5	2	2	35.5	14.8	14.8	18.483	5.439	11502000
E5RJA0;E5RGR0;O75608-2;O75608;B4DP64;E5RJ48;E5RI35	Acyl-protein thioesterase 1	LYPLA1		Y	3	3	3	23	23	23	15.109	5.2198	3546000
P27348;B4DMT8;E9PG15	14-3-3 protein theta	YWHAQ		Y	13	8	8	40.4	26.5	26.5	27.764	37.423	21329000
Q57Z92;P62081;B5MCP9	40S ribosomal protein S7	RPS7		Y	3	3	3	28.9	28.9	28.9	22.127	23.558	9364900
D6W5C0;B2ZZ89;Q01082-3;Q01082-2;Q01082;F8W6C1	Spectrin beta chain, non-erythrocytic 1	SPTBN1			8	8	8	4.3	4.3	4.3	264.44	16.304	6185300
P10768;H7BZT7	S-formylglutathione hydrolase	ESD		Y	3	3	3	11.7	11.7	11.7	31.462	7.5977	8392300
P62841	40S ribosomal protein S15	RPS15			5	5	5	22.8	22.8	22.8	17.04	10.915	17407000
Q96FQ6	Protein S100-A16	S100A16		Y	4	4	4	37.9	37.9	37.9	11.801	12.569	9800600
F8WA86;Q15417;B4DFK6;E9PDU6	Calponin-3;Calponin	CNN3		Y	6	6	5	24	24	20.1	31.38	18.261	20701000
Q92688-2;Q92688;Q5T6W8;H7BZ09	Acidic leucine-rich nuclear phosphoprotein 32 family member B	ANP32B		Y	9	9	6	45.1	45.1	26.7	22.276	42.08	41042000
P62873;B1AKQ8;B1AKQ7;B1AKQ9;F5H100;H0Y418;F5H8J8;F5H0S8;E9PCP0;P16520	Guanine nucleotide-binding protein G(I)/G(S)/G(T) subunit beta-1	GNB1		Y	7	7	4	20.6	20.6	12.6	37.377	24.336	39789000
P02792;F5H1X1	Ferritin light chain	FTL			5	5	5	34.3	34.3	34.3	20.019	10.46	21430000
P09669	Cytochrome c oxidase subunit 6C	COX6C			2	2	2	20	20	20	8.7813	3.4101	1991300
Q92804-2;Q92804;F5GWQ7	TATA-binding protein-associated factor 2N	TAF15		Y	5	5	4	15.1	15.1	12.7	61.557	12.966	38370000
O14907	Tax1-binding protein 3	TAX1BP3			2	2	2	25	25	25	13.735	5.1057	5776000
P05089;P05089-2;P05089-3	Arginase-1	ARG1			7	7	7	32	32	32	34.735	31.131	14602000
P62942;Q5W0X3;Q1JUQ5	Peptidyl-prolyl cis-trans isomerase FKBP1A;Peptidyl-prolyl cis-trans isomerase	FKBP1A		Y	4	4	4	41.7	41.7	41.7	11.951	12.585	29593000
P62913;P62913-2;Q5VVC8;Q5VVC9	60S ribosomal protein L11	RPL11		Y	7	7	7	37.1	37.1	37.1	20.252	16.413	46708000
Q9NVI7-2;H0Y2W2;G3V1I6;Q9NVI7;Q5T9A4;A8MSP6;A6NMA2;Q5T9A4-3;Q5T9A2;A6NFL3;Q5SV15;E9PDY1;Q5T9A4-2;Q5T2N8	ATPase family AAA domain-containing protein 3A;ATPase family AAA domain-containing protein 3B	ATAD3A;ATAD3B		Y	5	5	5	8.7	8.7	8.7	66.217	8.053	5778400
Q9Y6C9;E9PNT8;E9PIE4;F5H3Y2	Mitochondrial carrier homolog 2	MTCH2		Y	5	5	5	18.5	18.5	18.5	33.331	11.662	7517300
D6RBD7;C9J1V9;C9JLK5;O43324;H0YAL7;H0YAH9;D6RCQ0	Eukaryotic translation elongation factor 1 epsilon-1	EEF1E1;EEF1E1-BLOC1S5		Y	4	4	4	26.7	26.7	26.7	16.686	9.2653	15973000
Q07021	Complement component 1 Q subcomponent-binding protein, mitochondrial	C1QBP		Y	3	3	3	21.6	21.6	21.6	31.362	31.397	48802000
H3BLV8;F8VXU5;Q9UBQ0;Q9UBQ0-2;Q05DG7	Vacuolar protein sorting-associated protein 29	VPS29		Y	4	4	4	22.6	22.6	22.6	22.191	9.9695	7466800
P61353	60S ribosomal protein L27	RPL27		Y	4	4	4	36	36	36	15.798	10.46	22255000
P06753-2;Q5VU66;Q5VU59;P06753-3;Q5VU72;Q5VU61;Q8NAG3;Q5VU63;D6R904;A6NL28;A6NL28-2;D6RFM2	Tropomyosin alpha-3 chain	TPM3;DKFZp686J1372			37	28	4	82.3	64.5	13.3	29.032	147.53	384270000
Q14019;H3BT58	Coactosin-like protein	COTL1		Y	6	6	6	48.6	48.6	48.6	15.945	8.9779	25339000
F5GYN4;Q96FW1;F5H6Q1;F5GYJ8;F5H3F0;Q96FW1-2	Ubiquitin thioesterase OTUB1	OTUB1		Y	9	9	9	43.6	43.6	43.6	28.05	26.535	17435000
Q96CN7;D6RGE2;D6RE73;E7ENF9	Isochorismatase domain-containing protein 1	ISOC1			3	3	3	12.1	12.1	12.1	32.236	6.06	5704100
P09493-3;P09493-4;D9YZV2;D9YZV3;P09493;H0YL52;Q6ZN40;D9YZV8;H0YKX5;P09493-7;C9IZA2;P09493-6;H0YKP3;D6RGJ6;H0YKZ6;H0YLS7	Tropomyosin alpha-1 chain	TPM1			38	38	2	71.8	71.8	4.6	32.876	213.38	606020000
P27797;B4E2Y9	Calreticulin	CALR	Y	Y	13	13	13	34.8	34.8	34.8	48.141	90.14	151890000
F5H897;Q12931	Heat shock protein 75 kDa, mitochondrial	TRAP1		Y	6	6	6	12.7	12.7	12.7	74.267	23.132	17686000
P37837;F2Z393;E9PM01;E9PKI8	Transaldolase	TALDO1		Y	10	10	10	33.2	33.2	33.2	37.54	24.169	32420000
P61604;B8ZZL8;B8ZZ54	10 kDa heat shock protein, mitochondrial	HSPE1		Y	7	7	7	58.8	58.8	58.8	10.932	17.487	225520000
O75083;A8MVA9;O75083-3;D6RD66;B4DY05;H7C4D6	WD repeat-containing protein 1	WDR1		Y	20	20	20	52.1	52.1	52.1	66.193	70.221	111280000
P63173	60S ribosomal protein L38	RPL38		Y	3	3	3	35.7	35.7	35.7	8.2178	14.608	24777000
P19105;O14950	Myosin regulatory light chain 12A;Myosin regulatory light chain 12B	MYL12A;MYL12B		Y	11	11	5	63.2	63.2	29.8	19.794	323.31	1721100000
F8WDD7;F8WCF6;P59998;E7ETI0;C9JWM7;H7C0A3;F8WE39;F8WDW3;F6TTL5	Actin-related protein 2/3 complex subunit 4	ARPC4;ARPC4-TTLL3		Y	5	5	5	45.1	45.1	45.1	13.057	16.953	93479000
O00151	PDZ and LIM domain protein 1	PDLIM1		Y	6	6	6	28	28	28	36.071	13.153	10646000
P60660-2;F8W1R7;G3V1V0;P60660;F8VZV5;G8JLA2;B7Z6Z4;G3V1Y7;F8VPF3;F8VZU9;F8W180;F8VXL3;H0YI43	Myosin light polypeptide 6	MYL6			11	11	9	78.1	78.1	62.3	16.961	122.12	1604400000
P16152;E9PQ63;A8MTM1;B4DFK7	Carbonyl reductase [NADPH] 1	CBR1		Y	11	11	9	57.4	57.4	46.9	30.375	59.066	63724000
D6REB4;A6NKV8;Q9H074-2;Q9H074;D6RJF2;D6RJ02;D6R9H8	Polyadenylate-binding protein-interacting protein 1	PAIP1		Y	3	3	3	11.4	11.4	11.4	39.908	9.3956	7188000
Q13907;Q13907-2;C9JD53;C9JKM8	Isopentenyl-diphosphate Delta-isomerase 1	IDI1		Y	4	4	4	23.3	23.3	23.3	26.319	12.525	15317000
Q53GQ0;E9PI21;Q96EA9	Very-long-chain 3-oxoacyl-CoA reductase	HSD17B12		Y	7	7	7	29.8	29.8	29.8	34.324	21.023	20632000
O60506-4;O60506-3;O60506-2;O60506;F6UXX1;O60506-5;E7ETM7;E7ERE4;O43390;O43390-2;Q2L7G6	Heterogeneous nuclear ribonucleoprotein Q	SYNCRIP		Y	8	8	8	18.6	18.6	18.6	58.735	21.532	23345000
O43396;G3V1K0	Thioredoxin-like protein 1	TXNL1		Y	6	6	6	28	28	28	32.251	19.141	11215000
P25786;P25786-2;B4DEV8	Proteasome subunit alpha type-1;Proteasome subunit alpha type	PSMA1		Y	6	6	1	23.6	23.6	4.6	29.555	11.85	15733000
E7EQZ9;P14314-2;P14314	Glucosidase 2 subunit beta	PRKCSH		Y	3	3	3	6.7	6.7	6.7	60.192	7.1081	11110000
P67936;P67936-2	Tropomyosin alpha-4 chain	TPM4		Y	20	5	5	50	21.4	21.4	28.521	23.619	11299000
B4DL87;P04792;F8WE04;C9J3N8	Heat shock protein beta-1	HSPB1	Y	Y	4	4	4	31.8	31.8	31.8	18.536	13.612	18528000
P49721	Proteasome subunit beta type-2	PSMB2		Y	5	5	5	28.9	28.9	28.9	22.836	19.25	16253000
Q00765;E2QRG8;B7Z332;B7Z510;H0Y8J8;B7Z681	Receptor expression-enhancing protein 5;Receptor expression-enhancing protein	REEP5			5	5	5	25.4	25.4	25.4	21.493	9.1538	11603000
Q5QNZ2;P24539	ATP synthase F(0) complex subunit B1, mitochondrial	ATP5F1		Y	6	6	6	30.3	30.3	30.3	22.275	29.242	7946700
A8K8G0;Q5SZ08;P51858;Q5SZ07;B7Z525	Hepatoma-derived growth factor	HDGF		Y	7	7	7	58.7	58.7	58.7	22.964	19.77	12133000
Q15645;H0YAL2;Q15645-2	Pachytene checkpoint protein 2 homolog	TRIP13		Y	6	6	6	16.9	16.9	16.9	48.55	20.134	34848000
P62136;P62136-2;A6NNR3;E9PMD7	Serine/threonine-protein phosphatase PP1-alpha catalytic subunit;Serine/threonine-protein phosphatase	PPP1CA		Y	13	13	4	42.7	42.7	13	37.512	48.988	45533000
P62277;E9PS50	40S ribosomal protein S13	RPS13		Y	7	7	7	43.7	43.7	43.7	17.222	37.6	73345000
P14550;Q5T621	Alcohol dehydrogenase [NADP(+)]	AKR1A1			9	9	9	37.5	37.5	37.5	36.573	22.405	26492000
P0CW22;P08708;H0YN88;H0YK46;H0YN73;H3BNC9	40S ribosomal protein S17-like;40S ribosomal protein S17	RPS17L;RPS17		Y	9	9	9	65.2	65.2	65.2	15.55	25.175	40407000
O15145;B4DM63;C9JZD1;F8VR50	Actin-related protein 2/3 complex subunit 3	ARPC3		Y	6	6	6	38.8	38.8	38.8	20.546	16.886	29006000
P62424;Q5T8U2;Q5T8U3	60S ribosomal protein L7a	RPL7A		Y	11	11	11	33.8	33.8	33.8	29.995	50.332	25438000
Q14320;B0S8I6	Protein FAM50A	FAM50A			4	4	3	15.9	15.9	12.1	40.241	18.999	7484900
Q96KP4-2;Q96KP4	Cytosolic non-specific dipeptidase	CNDP2			5	5	5	14.1	14.1	14.1	43.833	9.6092	18385000
E9PPR1;E9PL12;E9PL71;E9PQ49;E9PI39;E9PK01;Q4VBZ6;P29692;E9PN91;E9PMW7;F8W934;E9PRY8;P29692-2;E9PIZ1;E9PK06;H0YCK7;E9PQZ1;E9PBQ9;E9PKK3;E9PK72;E9PNW6;E9PJD0	Elongation factor 1-delta	EEF1D		Y	5	5	5	36.1	36.1	36.1	18.157	27.48	56232000
Q9NZ08;Q9NZ08-2;H0Y9X5;D6RAL9	Endoplasmic reticulum aminopeptidase 1	ERAP1			7	7	7	9.6	9.6	9.6	107.23	20.075	41056000
B9A064;P0CG04	Immunoglobulin lambda-like polypeptide 5;Ig lambda-1 chain C regions	IGLL5;IGLC1			4	4	3	24.3	24.3	17.3	23.063	23.88	56805000
B4DDR3;G3V1C3;Q9BZZ5-2;Q9BZZ5;Q9BZZ5-3;Q9BZZ5-5;E9PQK6;Q9BZZ5-1;H0YER7	Apoptosis inhibitor 5	API5		Y	4	4	4	13.6	13.6	13.6	37.507	8.9721	17289000
F8VVM2;Q00325-2;Q00325;F8VZL5;F8VWR4;F8VWQ0	Phosphate carrier protein, mitochondrial	SLC25A3		Y	4	4	4	13	13	13	36.161	9.7739	25637000
P30044-2;P30044;A6NG06;A6NC19	Peroxiredoxin-5, mitochondrial	PRDX5		Y	7	7	7	48.8	48.8	48.8	17.031	16.369	83760000
Q9NZL9-3;Q9NZL9-4;Q9NZL9-2;Q9NZL9;H7C0X7;E5RFS9;E5RJR3;B7Z1X8;Q9NZL9-5	Methionine adenosyltransferase 2 subunit beta	MAT2B		Y	3	3	3	19.3	19.3	19.3	28.954	9.5948	5243000
Q5VT79;P13928;Q5T2P8;F5GX16;Q5VTM3;Q5VT79-2;Q5T2P7;E7EVD9;B4DTC9;F5H7X5	Annexin A8-like protein 2;Annexin A8;Annexin A8-like protein 1;Annexin	ANXA8L2;ANXA8;ANXA8L1		Y	9	9	9	32.4	32.4	32.4	36.865	35.308	23844000
F5GWW0;P07858;B4DMY4;F5H2P9;E9PL32;E9PS78;E9PR54;E9PJ67;E9PCB3;E9PKD0;E9PKQ7;E9PNL5;E9PHZ5;E9PLY3;E9PSG5;E9PQM1	Cathepsin B;Cathepsin B light chain;Cathepsin B heavy chain	CTSB			6	6	6	27.8	27.8	27.8	30.781	26.098	11663000
Q00688;G3V5F2	Peptidyl-prolyl cis-trans isomerase FKBP3	FKBP3		Y	4	4	4	23.2	23.2	23.2	25.177	17.595	15025000
P47755;F8W9N7;A8MW68;C9JUG7;B4DG50;B4DE01;F8WED3	F-actin-capping protein subunit alpha-2	CAPZA2		Y	10	8	8	46.9	37.4	37.4	32.949	61.271	53822000
P00491;G3V5M2;G3V2H3;G3V308;G3V393	Purine nucleoside phosphorylase	PNP		Y	11	11	11	53.3	53.3	53.3	32.118	33.961	56281000
P80723;P80723-2	Brain acid soluble protein 1	BASP1		Y	13	13	13	89.4	89.4	89.4	22.693	54.118	76320000
P40925;F5H098;B9A041;P40925-2;B8ZZ51;C9JF79;C9JRL4;C9JLV6	Malate dehydrogenase, cytoplasmic;Malate dehydrogenase	MDH1		Y	7	7	7	22.8	22.8	22.8	36.426	33.235	92800000
Q16222-2;Q16222-3;Q16222;B1AR80;Q3KQV9	UDP-N-acetylhexosamine pyrophosphorylase;UDP-N-acetylgalactosamine pyrophosphorylase;UDP-N-acetylglucosamine pyrophosphorylase	UAP1		Y	8	8	8	19.6	19.6	19.6	57.028	22.074	21180000
C9JA28;Q9UNL2;B4E2P2;C9J365	Translocon-associated protein subunit gamma	SSR3			2	2	2	13.2	13.2	13.2	20.161	7.1412	6948300
Q9UNZ2;Q9UNZ2-5;Q9UNZ2-4;F2Z2K0;Q9UNZ2-6;G3V4V8	NSFL1 cofactor p47	NSFL1C		Y	9	9	9	31.6	31.6	31.6	40.572	90.594	44229000
P27694	Replication protein A 70 kDa DNA-binding subunit;Replication protein A 70 kDa DNA-binding subunit, N-terminally processed	RPA1		Y	4	4	4	8.1	8.1	8.1	68.137	12.332	15333000
P07737;CON__P02584	Profilin-1	PFN1	Y		13	13	13	74.3	74.3	74.3	15.054	97.097	1320900000
P15121;E9PCX2;E9PEF9;C9JRZ8-2;C9JRZ8	Aldose reductase	AKR1B1			12	12	12	37	37	37	35.853	43.816	64564000
P62258;P62258-2	14-3-3 protein epsilon	YWHAE		Y	22	22	19	67.8	67.8	60.8	29.174	95.546	381710000
Q99714-2;Q99714;Q5H928	3-hydroxyacyl-CoA dehydrogenase type-2	HSD17B10		Y	9	9	9	51.2	51.2	51.2	25.984	83.186	67052000
F2Z2Y4;O00764-2;O00764;F2Z3F8;O00764-3	Pyridoxal kinase	PDXK		Y	4	4	4	17.6	17.6	17.6	30.638	118.31	15360000
Q8NC51-3;Q8NC51;Q8NC51-4;Q8NC51-2;D3DQ69;D3DQ70	Plasminogen activator inhibitor 1 RNA-binding protein	SERBP1			10	10	10	33.3	33.3	33.3	43.135	72.333	67769000
P52907	F-actin-capping protein subunit alpha-1	CAPZA1		Y	15	15	13	71.3	71.3	61.9	32.922	163.17	221600000
P53618;E9PP73	Coatomer subunit beta	COPB1		Y	5	5	5	8.9	8.9	8.9	107.14	24.584	10495000
P78417;Q5TA02;D3DRA3;F5H7H0;Q5TA01	Glutathione S-transferase omega-1	GSTO1		Y	6	6	6	26.6	26.6	26.6	27.566	13.434	36972000
P35579;Q5BKV1;B1AH99	Myosin-9	MYH9		Y	223	223	78	74.5	74.5	24.3	226.53	323.31	122160000000
P62701;Q8TD47;C9JEH7;P22090;A6NH36;C9JQ55	40S ribosomal protein S4, X isoform;40S ribosomal protein S4, Y isoform 2;40S ribosomal protein S4, Y isoform 1	RPS4X;RPS4Y2;RPS4Y1		Y	14	14	14	47.9	47.9	47.9	29.597	63.817	80763000
Q92973-2;Q92973;Q92973-3;E5RI07;Q4LE60;O14787-2;O14787;B4DSC0;E7EW37	Transportin-1;Transportin-2	TNPO1;TNPO2 variant protein;TNPO2		Y	5	5	5	6.6	6.6	6.6	101.31	12.407	6617800
P47756-2;B1AK87;B1AK88;E7EQ40;P47756;B1AK85;F6USW4;F6Q0E3	F-actin-capping protein subunit beta	CAPZB		Y	18	18	18	58.1	58.1	58.1	30.628	46.61	90960000
Q15907;H3BMH2;H3BSC1;B4DT13;P62491;B4DQU5;P57735	Ras-related protein Rab-11B;Ras-related protein Rab-11A	RAB11B;RAB11A		Y	7	7	7	37.2	37.2	37.2	24.488	118.31	43516000
B4DPP0;A6NNI4;G8JLH6;P21926;F5GXT1;E7ERM7	Tetraspanin;CD9 antigen	CD9			3	3	3	15.6	15.6	15.6	15.906	20.89	15028000
Q15056-2;Q15056	Eukaryotic translation initiation factor 4H	EIF4H		Y	7	7	7	33.3	33.3	33.3	25.2	16.118	9472100
Q3ZCQ8;Q3ZCQ8-2;Q330K1	Mitochondrial import inner membrane translocase subunit TIM50	TIMM50		Y	4	4	4	15.3	15.3	15.3	39.646	13.137	5003700
H0Y323;P17655;P17655-2	Calpain-2 catalytic subunit	CAPN2		Y	8	8	8	12.1	12.1	12.1	83.111	24.065	27951000
P05387;H0YDD8	60S acidic ribosomal protein P2	RPLP2		Y	4	4	4	69.6	69.6	69.6	11.665	62.153	39188000
Q96AG4	Leucine-rich repeat-containing protein 59	LRRC59		Y	5	5	5	21.5	21.5	21.5	34.93	13.386	37333000
H0Y8C6;O00410-2;O00410;O00410-3;B4E0R6;H7C609;C9JMV5;E7ETV3;H0Y3V4;O60518	Importin-5	IPO5		Y	6	6	6	6.9	6.9	6.9	123.75	13.888	14629000
B3KNJ4;F5GXX7;G3XAK6;Q9UBE0;B4DY66	SUMO-activating enzyme subunit 1;SUMO-activating enzyme subunit 1, N-terminally processed	SAE1		Y	3	3	3	15.4	15.4	15.4	33.384	5.2467	7657300
P18621;B4E3C2	60S ribosomal protein L17	RPL17		Y	7	7	7	33.2	33.2	33.2	21.397	33.782	37941000
O43707;D6PXK4;E7EV83;F5GXS2;H7C144;G3V2E8	Alpha-actinin-4	ACTN4		Y	40	25	24	50.5	32.5	31.3	104.85	134.31	200050000
P62269;Q5GGW2	40S ribosomal protein S18	RPS18		Y	8	8	8	44.1	44.1	44.1	17.718	24.765	64279000
Q86UP2-2;Q86UP2;Q86UP2-3;G3V4Y7;H0YJP2;H0YJZ8;G3V5G2;B7Z6P3;H0YJV5	Kinectin	KTN1	Y	Y	10	10	10	9.8	9.8	9.8	149.61	32.808	18926000
P30046;B5MC82;B7Z522;A6NHG4;H7C342	D-dopachrome decarboxylase;D-dopachrome decarboxylase-like protein	DDT;DDTL		Y	6	6	6	50.8	50.8	50.8	12.712	32.805	21400000
Q13011	Delta(3,5)-Delta(2,4)-dienoyl-CoA isomerase, mitochondrial	ECH1			9	9	9	26.2	26.2	26.2	35.816	48.735	24719000
O15144;E7EWG5;C9JTV5;G5E9J0;H7C3F9;G5E9S7	Actin-related protein 2/3 complex subunit 2	ARPC2	Y	Y	13	13	13	35	35	35	34.333	70.597	45082000
P27635;F8W7C6;H7C123;H7C2C5;B8A6G2;A6QRI9;Q96L21;H7C2U2	60S ribosomal protein L10	RPL10		Y	11	11	11	44.9	44.9	44.9	24.604	30.414	43905000
O43399-2;O43399-4;O43399;O43399-3;O43399-5;Q5JWU6;B4DPJ6	Tumor protein D54	TPD52L2		Y	8	8	8	53.2	53.2	53.2	19.901	36.211	47026000
O75396	Vesicle-trafficking protein SEC22b	SEC22B		Y	7	7	7	34	34	34	24.593	32.006	10382000
O00232-2;O00232	26S proteasome non-ATPase regulatory subunit 12	PSMD12		Y	5	5	5	13.1	13.1	13.1	50.578	32.201	8043600
B4DDG1;P68036;E7EWS7	Ubiquitin-conjugating enzyme E2 L3	UBE2L3			4	4	4	28.7	28.7	28.7	14.121	10.083	31440000
P58546;C9JL85	Myotrophin	MTPN			3	3	3	49.2	49.2	49.2	12.895	16.704	10559000
O15143;C9J4Z7;C9JEY1;C9JQM8;C9JFG9;C9J6C8;F8WCG3;C9JTT6;C9JBJ7;C9K057	Actin-related protein 2/3 complex subunit 1B	ARPC1B		Y	5	5	5	15.3	15.3	15.3	40.949	46.393	20562000
O00299	Chloride intracellular channel protein 1	CLIC1		Y	14	14	14	65.6	65.6	65.6	26.922	163	385820000
P62280	40S ribosomal protein S11	RPS11		Y	8	8	8	47.5	47.5	47.5	18.431	15.22	38803000
P62899;H7C2W9;C9JU56;B7Z4E3;B7Z4C8;P62899-3;P62899-2;B8ZZK4	60S ribosomal protein L31	RPL31		Y	5	5	5	40	40	40	14.463	7.689	13362000
P35520;P35520-2;H7C2H4;F5H2U1;B7Z2D6;C9JMA6	Cystathionine beta-synthase	CBS			3	3	3	6.4	6.4	6.4	60.586	10.617	3752700
P23528;G3V1A4;E9PP50;E9PK25;E9PLJ3;E9PS23;E9PQB7	Cofilin-1	CFL1	Y	Y	16	16	15	68.7	68.7	62	18.502	202.31	737310000
P62879;C9JIS1;C9JXA5;C9JZN1;E7EP32;Q9HAV0;C9JD14;B3KPU1	Guanine nucleotide-binding protein G(I)/G(S)/G(T) subunit beta-2;Guanine nucleotide-binding protein subunit beta-4	GNB2;GNB4		Y	6	3	3	15.6	7.6	7.6	37.331	9.0641	23071000
O75223;B8ZZN4;E7EU55;B8ZZK2;H7BZK5;O75223-2;B8ZZR8	Gamma-glutamylcyclotransferase	GGCT			4	4	4	23.9	23.9	23.9	21.007	9.4659	5637900
P39023;F2Z3A5;B5MCW2;H7C422;G5E9G0;H7C3M2;F8WCR1;Q92901	60S ribosomal protein L3	RPL3		Y	9	9	9	20.8	20.8	20.8	46.108	18.143	39598000
Q9Y696;F5H1F8	Chloride intracellular channel protein 4	CLIC4		Y	10	10	10	53.8	53.8	53.8	28.772	73.106	97027000
P07108;P07108-3;P07108-2;P07108-4;P07108-5	Acyl-CoA-binding protein	DBI			4	4	4	60.9	60.9	60.9	10.044	16.967	11832000
P60866;P60866-2;E5RJX2;G3XAN0;E5RIP1	40S ribosomal protein S20	RPS20		Y	4	4	4	34.5	34.5	34.5	13.373	9.7509	47371000
G3V1D3;G3V180;F5H8L6;Q9NY33;F5GXD5;E9PQ14;E9PKK8;E9PPK9;E9PNX5;Q9NY33-2;E9PQF2	Dipeptidyl peptidase 3	DPP3		Y	6	6	6	11.1	11.1	11.1	84.304	31.016	8931400
C9JKD6;E7EUC7;Q16851-2;Q16851;C9JTZ5;C9JUW1;C9JWG0;C9K0U9;C9JVG3;C9JQU9;C9JNZ1;F2Z3H1;C9JVV7;D6W5E6;C9J3M0;F2Z3P4;C9J6Q0;F8WC70	UTP--glucose-1-phosphate uridylyltransferase	UGP2		Y	5	5	4	11.4	11.4	9.6	56.967	6.4512	5551000
P30041	Peroxiredoxin-6	PRDX6		Y	9	9	9	44.6	44.6	44.6	25.035	41.437	95927000
P09382;F8WEI7	Galectin-1	LGALS1		Y	10	10	10	76.3	76.3	76.3	14.716	130.38	281320000
E9PMH2;O00170;E9PPD7	AH receptor-interacting protein	AIP		Y	2	2	2	13	13	13	22.965	7.2506	1952100
P61088;F8VSD4;F8VV71;F8VZ29;F8VQQ8;Q5JXB2	Ubiquitin-conjugating enzyme E2 N	UBE2N		Y	5	5	5	41.4	41.4	41.4	17.138	13.437	31342000
P30084	Enoyl-CoA hydratase, mitochondrial	ECHS1		Y	6	6	6	22.8	22.8	22.8	31.387	20.415	22140000
P37802;C9J5W6;Q9UI15	Transgelin-2	TAGLN2		Y	13	13	13	69.8	69.8	69.8	22.391	42.112	193420000
P62857	40S ribosomal protein S28	RPS28		Y	3	3	3	46.4	46.4	46.4	7.8409	20.07	158690000
P12814;P12814-3;P12814-2;B7TY16;H9KV75;G3V2N5;H7C5W8;G3V2W4;H0YJW3;H0YJ11;P35609;B2RCS5;Q08043;G3V2X9;G3V5M4;H0YGN3;G3V380;B7Z4P8	Alpha-actinin-1	ACTN1	Y	Y	42	42	27	53.6	53.6	35.2	103.06	255.06	831430000
P31946-2;P31946;Q4VY20;Q4VY19	14-3-3 protein beta/alpha;14-3-3 protein beta/alpha, N-terminally processed	YWHAB		Y	14	9	7	52.5	41.4	34.8	27.85	98.951	77885000
P13073;Q86WV2;H3BN72;H3BNV9;H3BNI5;H3BPG0	Cytochrome c oxidase subunit 4 isoform 1, mitochondrial	COX4I1		Y	4	4	4	20.1	20.1	20.1	19.576	9.3902	9235100
P84090;G3V279	Enhancer of rudimentary homolog	ERH			3	3	3	28.8	28.8	28.8	12.259	8.0406	17157000
P62805	Histone H4	HIST1H4A			7	7	7	58.3	58.3	58.3	11.367	18.719	60740000
P30043	Flavin reductase (NADPH)	BLVRB		Y	6	6	6	35	35	35	22.119	44.808	22715000
P12955;E9PCE8;P12955-2	Xaa-Pro dipeptidase	PEPD			5	5	5	12	12	12	54.548	43.064	50846000
P08574	Cytochrome c1, heme protein, mitochondrial	CYC1		Y	5	5	5	23.1	23.1	23.1	35.422	17.911	16820000
P20645;F5H4U1;H0YGE9;H0YGT2	Cation-dependent mannose-6-phosphate receptor	M6PR			2	2	2	9	9	9	30.993	4.8657	4514100
P06702	Protein S100-A9	S100A9			4	4	4	44.7	44.7	44.7	13.242	34.857	40924000
Q99729-3;D6R9P3;D6RD18;D6RBZ0;Q99729-4;Q99729-2;Q99729	Heterogeneous nuclear ribonucleoprotein A/B	HNRNPAB		Y	5	5	5	21.4	21.4	21.4	30.588	15.905	8885900
P04632;Q96L46	Calpain small subunit 1	CAPNS1			5	5	5	25.7	25.7	25.7	28.315	31.677	32141000
E7ENZ3;E7EWW2;P48643;B7ZAR1;E9PCA1;B4DYD8;H0Y914;D6RIZ7	T-complex protein 1 subunit epsilon	CCT5		Y	19	19	19	38.9	38.9	38.9	53.848	54.943	188510000
E9PIZ3;P62917;E7EW01;E9PKZ0;E9PP36;G3V1A1;E9PKU4	60S ribosomal protein L8	RPL8		Y	5	5	5	19	19	19	23.888	20.868	18650000
P00338;P00338-3;P00338-5;P00338-4;P00338-2;E9PH51;F5H308;F5GYU2;F5GXY2;F5GXH2;F5H5J4;F5H6W8;F5GZQ4;F5H8H6;F5GXC7;F5GWW2;F5GXU1;F5H5G7;F5H155;G3XAP5;F5H245;Q6ZMR3;P07864	L-lactate dehydrogenase A chain	LDHA		Y	20	20	19	45.8	45.8	42.2	36.688	182.63	1717100000
P10599;B1ALW1	Thioredoxin	TXN			7	7	7	51.4	51.4	51.4	11.737	20.942	131100000
P05141	ADP/ATP translocase 2;ADP/ATP translocase 2, N-terminally processed	SLC25A5		Y	10	10	4	30.9	30.9	14.4	32.852	25.483	218910000
E9PCI9;P14324	Farnesyl pyrophosphate synthase	FDPS		Y	8	8	8	24.1	24.1	24.1	40.532	23.827	42223000
P62851	40S ribosomal protein S25	RPS25		Y	5	5	5	25.6	25.6	25.6	13.742	11.634	50277000
P12429;D6RA82;D6RFG5;D6RCA8;D6RAZ8;D6RFJ9	Annexin A3;Annexin	ANXA3		Y	12	12	12	37.8	37.8	37.8	36.375	72.166	54643000
Q13867;E7EMN3	Bleomycin hydrolase	BLMH		Y	3	3	3	9.5	9.5	9.5	52.562	8.2626	8440300
P50454;B4DN87;E9PKH2;E9PR70;E9PPV6;E9PQ34;E9PJH8;E9PIG2;E9PRS3;E9PNX1;E9PK86;E9PMI5;H0YEP8	Serpin H1	SERPINH1		Y	8	8	8	23.7	23.7	23.7	46.44	39.389	100230000
P35270	Sepiapterin reductase	SPR		Y	4	4	4	17.6	17.6	17.6	28.048	16.552	7700300
Q9BSJ8;Q9BSJ8-2;B3KY56;F8VZB1	Extended synaptotagmin-1	ESYT1		Y	8	8	8	9.3	9.3	9.3	122.85	21.087	35469000
B4DP21;B4DP11;Q15185;B4DHP2	Prostaglandin E synthase 3	PTGES3			2	2	2	23.1	23.1	23.1	14.958	12.99	25045000
P62937;B4DM82;Q567Q0;F8WE65;C9J5S7;E5RIZ5;Q9Y536;F5H284;A2BFH1	Peptidyl-prolyl cis-trans isomerase A;Peptidyl-prolyl cis-trans isomerase A, N-terminally processed;Peptidyl-prolyl cis-trans isomerase	PPIA		Y	14	14	14	75.2	75.2	75.2	18.012	119.25	2230800000
Q14247;Q14247-3;Q14247-2;H7C314;B4E358;E9PP90;E9PKG3;H0YCD9;H0YEV2	Src substrate cortactin	CTTN	Y	Y	18	18	18	37.1	37.1	37.1	61.585	62.648	100090000
P51149;C9J592;C9J8S3;C9IZZ0;C9J4V0;C9J4S4;C9J7D1	Ras-related protein Rab-7a	RAB7A			8	8	8	47.3	47.3	47.3	23.489	44.219	57114000
P21796;C9JI87;E7ER14	Voltage-dependent anion-selective channel protein 1	VDAC1		Y	10	10	10	43.8	43.8	43.8	30.772	54.309	97956000
H0YKD8;P46779;P46779-2;E9PB24;H0YLP6;H0YMF4;C9JB50;G5E9L2	60S ribosomal protein L28	RPL28		Y	5	5	5	25.9	25.9	25.9	19.072	7.2768	9374300
P60903;D3DV26	Protein S100-A10	S100A10		Y	4	4	4	45.4	45.4	45.4	11.203	16.712	55898000
P51572;P51572-2;C9JSP1;C9JQ75;C9J0M4;C9JMD7;C9JM14	B-cell receptor-associated protein 31	BCAP31		Y	8	8	8	29.3	29.3	29.3	27.991	17.5	23029000
H3BLU7;O43488;F8W7D9;Q8NHP1	Aflatoxin B1 aldehyde reductase member 2	AKR7A2			3	3	3	14.6	14.6	14.6	34.684	16.074	11265000
E7ENR3;B4DDF4;B4DUT8;Q99439;Q99439-2;H3BTZ5;H3BVI6;H3BQH0	Calponin;Calponin-2	CNN2		Y	5	4	4	21.5	17.7	17.7	31.382	14.838	8721600
F5GY37;Q99623;F5GWA7;B4DW05;B4DP75;F5H3X6;F5H2D2;F5H0C5;F5H0S4	Prohibitin-2	PHB2		Y	12	12	12	49.4	49.4	49.4	29.723	31.66	157700000
O76003	Glutaredoxin-3	GLRX3		Y	6	6	6	21.8	21.8	21.8	37.432	9.9349	6983300
P55060-3;P55060;F8W904;B4DUC5;B4DM67;E7ENK9;F5GX54;E7EPX1;P55060-2	Exportin-2	CSE1L		Y	15	15	15	21.8	21.8	21.8	107.78	61.321	67970000
P52565;A8MXW0	Rho GDP-dissociation inhibitor 1	ARHGDIA		Y	7	7	7	45.6	45.6	45.6	23.207	63.815	136190000
P30086;B4DRT4	Phosphatidylethanolamine-binding protein 1;Hippocampal cholinergic neurostimulating peptide	PEBP1		Y	6	6	6	44.9	44.9	44.9	21.057	49.84	54526000
P63104;E7EX29;B0AZS6;E7ESK7;E7EX24;B7Z2E6;H0YB80;E9PD24;E7EVZ2;E5RIR4;E5RGE1	14-3-3 protein zeta/delta	YWHAZ		Y	20	17	14	69	61.6	55.1	27.745	323.31	482310000
P00441;H7BYH4;F5H503	Superoxide dismutase [Cu-Zn]	SOD1		Y	5	5	5	53.9	53.9	53.9	15.936	29.986	25749000
O95571	Persulfide dioxygenase ETHE1, mitochondrial	ETHE1			4	4	4	19.7	19.7	19.7	27.873	10.532	11574000
P40926;E9PDB2;G3XAL0	Malate dehydrogenase, mitochondrial;Malate dehydrogenase	MDH2		Y	15	15	15	58	58	58	35.503	116.47	213930000
F5H4U5;P04899;B4E2X5;P04899-3;P04899-2;B3KTZ0;F5GZL8;P63096;B4E2V1;P09471-2;F8WE78	Guanine nucleotide-binding protein G(i) subunit alpha-2;Guanine nucleotide-binding protein G(i) subunit alpha-1	GNAI2;GNAI1		Y	8	8	4	26.9	26.9	15.5	41.13	26.142	20498000
Q9UBI6;Q69YP5	Guanine nucleotide-binding protein G(I)/G(S)/G(O) subunit gamma-12	GNG12			2	2	2	37.5	37.5	37.5	8.0061	5.5334	20935000
F8VW96;Q16527;F8VQR7	Cysteine and glycine-rich protein 2	CSRP2		Y	4	4	4	21.8	21.8	21.8	26.736	9.3518	4005300
Q15149;Q15149-7;Q15149-8;Q15149-9;Q15149-5;Q15149-4;Q15149-6;Q15149-2;Q15149-3;E9PMV1;H0YDN1;E9PKG0	Plectin	PLEC		Y	55	55	55	13.3	13.3	13.3	531.78	122	93488000
P51148;F8W1H5;F8VVK3;F8VWU4;F8VSF8;F8VVZ0;F8WC93;F8WCY6;F8WD79;F8VPW9;F8VWZ7	Ras-related protein Rab-5C	RAB5C		Y	7	7	5	42.6	42.6	32.9	23.482	45.821	20165000
O14818;O14818-2;H0Y586;E9PBC8;F5H3G5;Q5JXJ2;Q8TAA3-2;Q8TAA3-5;Q8TAA3;F5GY34	Proteasome subunit alpha type-7;Proteasome subunit alpha type-7-like	PSMA7;PSMA8		Y	7	7	7	34.7	34.7	34.7	27.887	78.016	34508000
P42766;H0Y3A0;F2Z388	60S ribosomal protein L35	RPL35			5	5	5	36.6	36.6	36.6	14.551	10.07	16165000
Q9BRA2	Thioredoxin domain-containing protein 17	TXNDC17		Y	3	3	3	26.8	26.8	26.8	13.941	7.9986	18806000
Q9UHD1;Q9UHD1-2;E9PPQ5;E9PIZ4;E9PSD5;E9PHZ2;E9PL00	Cysteine and histidine-rich domain-containing protein 1	CHORDC1		Y	8	8	8	35.2	35.2	35.2	37.489	36.99	19866000
P08758;E7ENQ5;D6RBE9;D6RBL5;E9PHT9;D6RCN3	Annexin A5;Annexin	ANXA5		Y	22	22	22	62.8	62.8	62.8	35.936	110.85	425000000
Q5SUL6;Q5SUL4;P30455;P30443;Q5SRN7;Q5SRN5;P04439;P01893;Q09160;P30447;P16188;P13746;P05534;P13746-2;F8VPX3;H3BM09;A9R9N8;A2BDY9;E7ERM2;B0S7Z4;F8VU18;H3BM16;B0UY12;A9R9N7;B0UY14;B0S7Z5;E7ETS5;B0UY15;B0S7Z6;Q29960-2;P30459;P10314;P01892;Q29963;Q29960;Q07000;P30508;F5GXQ3;F8VYX9;H0Y805;H0Y7W0;H0Y7Q7;H0Y5Q6;H0Y5J2;H0Y4C2;H0Y671;H0Y5W5;H0Y5E5;E9PHB4;F8VTQ8;B7Z760;B0UXQ1;A2ARK8;F6RUR5;F6R3U9;B4DT81;E9P…	HLA class I histocompatibility antigen, A-36 alpha chain;HLA class I histocompatibility antigen, A-1 alpha chain;HLA class I histocompatibility antigen, A-3 alpha chain;Putative HLA class I histocompatibility antigen, alpha chain H;HLA class I histocompatibility antigen, A-80 alpha chain;HLA class I histocompatibility antigen, A-23 alpha chain;HLA class I histocompatibility antigen, A-30 alpha ch…	HLA-A;HLA-H;HLA-C			6	6	6	28.1	28.1	28.1	34.216	15.652	11849000
B7Z6B8;Q16698;H0YAW3;E5RJD2;E5RJG7;E5RFV2	2,4-dienoyl-CoA reductase, mitochondrial	DECR1		Y	2	2	2	7.1	7.1	7.1	34.994	7.6831	3348600
P07355;P07355-2;H0YN42;H0YMD0;H0YMU9;A6NMY6;H0YM50;B3KRQ1;H0YN28;H0YL33;H0YNP5;H0YKS4;H0YMM1;H0YNA0;H0YKZ7;H0YLV6;H0YMT9;H0YKX9;H0YN52;H0YKV8;H0YKL9;H0YMW4;H0YMD9;H0YNB8;H0YKN4;H0YLE2	Annexin A2;Annexin;Putative annexin A2-like protein	ANXA2;ANXA2P2		Y	31	31	31	67	67	67	38.604	312.85	2617800000
Q9NX46;B4DHV5;B7ZAN4	Poly(ADP-ribose) glycohydrolase ARH3	ADPRHL2			3	3	3	10.2	10.2	10.2	38.946	6.585	1519100
P60953;Q5JYX0;E7ETU3;P60953-1;F8WET9;B1AH79;G3V4H1;G3V476;Q9H4E5-2;P17081;Q9H4E5	Cell division control protein 42 homolog	CDC42		Y	4	3	3	27.7	22	22	21.258	5.9292	8623800
G5E9J2;P07741;H3BQF1;H3BQZ9;H3BQB1;H3BSW3	Adenine phosphoribosyltransferase	APRT		Y	5	5	5	42.5	42.5	42.5	14.557	11.781	24916000
P30040;F8VY02;F8W1G0;C9J183	Endoplasmic reticulum resident protein 29	ERP29		Y	8	8	8	34.1	34.1	34.1	28.993	20.729	40923000
P04080	Cystatin-B	CSTB		Y	6	6	6	65.3	65.3	65.3	11.139	27.318	55669000
P23396;E9PL09;E9PPU1;H0YEU2;E9PL45;F2Z2S8;H0YCJ7;H0YF32;E9PSF4;E9PQ96;E9PJH4;E9PK82;E9PQX2;H0YES8;E9PJN9	40S ribosomal protein S3	RPS3		Y	15	15	15	63.8	63.8	63.8	26.688	62.016	180900000
P35908;H0YID6;H0YHD9	Keratin, type II cytoskeletal 2 epidermal	KRT2			54	43	1	80	70	4.7	65.432	323.31	10715000000
Q32Q12;P22392-2;E7ERL0;P22392;E5RHP0;O60361;F6XY72;C9K028	Nucleoside diphosphate kinase;Nucleoside diphosphate kinase B	NME1-NME2;NME2;NME1		Y	11	11	2	48.3	48.3	6.8	32.642	47.331	274460000
P40261;F5H0R4	Nicotinamide N-methyltransferase	NNMT			9	9	9	33	33	33	29.574	92.256	55425000
Q07955;Q07955-3;Q07955-2	Serine/arginine-rich splicing factor 1	SRSF1		Y	7	7	7	29.8	29.8	29.8	27.744	14.595	19006000
Q08257;A6NN60;A6NP24;C9JH92;Q08257-2	Quinone oxidoreductase	CRYZ			12	12	12	46.2	46.2	46.2	35.206	42.894	26394000
P01834	Ig kappa chain C region	IGKC			4	4	4	65.1	65.1	65.1	11.609	127.94	163360000
E9PEI9;P48449;G5E9Q9;C9J315	Lanosterol synthase	LSS			8	8	8	13.7	13.7	13.7	82.198	18.615	22561000
H0YNW5;H0YKC5;P33316-2;P33316;H0YMM5;H0YNJ9;H0YKI0;H0YMP1;H0Y477	Deoxyuridine 5-triphosphate nucleotidohydrolase, mitochondrial	DUT		Y	7	7	7	52.7	52.7	52.7	17.827	43.563	23799000
B5MDF5;P62826;F5H018;H0YFC6;B4DV51	GTP-binding nuclear protein Ran	RAN		Y	8	8	8	33.9	33.9	33.9	26.224	20.644	143630000
P40429;B4DNC8;Q6NVV1	60S ribosomal protein L13a	RPL13A			5	5	5	25.6	25.6	25.6	23.577	9.7157	14822000
G3V3M6;P27695;G3V3C7;G3V5Q1;G3V5M0;G3V359;G3V5D9;G3V3Y6;H7C4A8	DNA-(apurinic or apyrimidinic site) lyase;DNA-(apurinic or apyrimidinic site) lyase, mitochondrial	APEX1		Y	5	5	5	26.2	26.2	26.2	29.19	20.204	8335300
P04083;Q5T3N1;Q5T3N0	Annexin A1;Annexin	ANXA1		Y	19	19	19	56.4	56.4	56.4	38.714	177.07	210080000
P42677;Q5T4L4;H0YMV8;Q71UM5;C9J1C5;C9JLI6	40S ribosomal protein S27	RPS27		Y	5	5	5	40.5	40.5	40.5	9.461	11.398	10759000
E5RIW3;E5RJD8;O75347;E5RIX8;B4DT30;E5RHG6	Tubulin-specific chaperone A	TBCA		Y	8	8	8	61.9	61.9	61.9	10.08	47.229	13238000
F5GZ16;Q13200;E7EW34;E9PCS3;H0Y305;H7C1H2;F8WBS8;C9JPC0	26S proteasome non-ATPase regulatory subunit 2	PSMD2		Y	13	13	13	17.6	17.6	17.6	99.271	36.273	40616000
P60981;F6RFD5;P60981-2	Destrin	DSTN		Y	9	9	9	41.8	41.8	41.8	18.506	23.356	32632000
P29401;E7EPA7;B4E022;B3KSI4;E9PFF2;F8W888;F8WAX4	Transketolase	TKT		Y	29	29	29	54.3	54.3	54.3	67.877	136.93	620470000
P53999;D6RC37;D6R970;F5H1H8	Activated RNA polymerase II transcriptional coactivator p15	SUB1		Y	3	3	3	26.8	26.8	26.8	14.395	6.6508	28230000
P28074;E9PAV2;H0YJM8;P28074-2	Proteasome subunit beta type-5	PSMB5		Y	7	7	7	33.8	33.8	33.8	28.48	22.633	23984000
P09525;Q6P452;B4DDF9	Annexin A4;Annexin	ANXA4		Y	15	15	15	51.7	51.7	51.7	35.882	92.989	87005000
A6NFX8;Q9UKK9;A6NJU6;A6NHE8;A6NCQ0;C9JYY9;H0YEY4	ADP-sugar pyrophosphatase	NUDT5		Y	5	5	5	25.9	25.9	25.9	25.895	10.591	5047600
O60664-3;O60664;O60664-2	Perilipin-3	PLIN3		Y	10	10	10	33.7	33.7	33.7	46.946	52.914	79932000
F5GY50;Q14914;Q5JVP3;Q9H1X5;F2Z3J9;Q5JVP2	Prostaglandin reductase 1	PTGR1			3	3	3	14.6	14.6	14.6	32.895	8.5218	9187700
C9JXB8;C9JNW5;P83731	60S ribosomal protein L24	RPL24		Y	5	5	5	33.1	33.1	33.1	14.369	12.752	21202000
P07195;A8MW50;C9J7H8;F5H793	L-lactate dehydrogenase B chain;L-lactate dehydrogenase	LDHB		Y	15	14	14	46.7	43.1	43.1	36.638	78.3	601440000
E7EWF1;P36578;H3BM89;B4DMJ2;H3BU31;B4DP82;H3BTP7	60S ribosomal protein L4	RPL4		Y	13	13	13	36.2	36.2	36.2	45.498	33.12	89064000
P23284	Peptidyl-prolyl cis-trans isomerase B	PPIB		Y	12	12	12	48.1	48.1	48.1	23.742	49.839	208840000
F5GYQ4;P00367;F8WA20;B4DGN5;P49448;B3KV55;H0YFJ0	Glutamate dehydrogenase 1, mitochondrial;Glutamate dehydrogenase 2, mitochondrial	GLUD1;GLUD2		Y	16	16	16	39.8	39.8	39.8	54.286	64.597	90498000
P00492;H7BY78	Hypoxanthine-guanine phosphoribosyltransferase	HPRT1			8	8	8	51.4	51.4	51.4	24.579	24.582	46715000
H0Y7A7;P62158;E7ETZ0;E7EMB3;Q96HY3;G3V361;F8WBR5;G3V226;G3V479	Calmodulin	CALM2;CALM1			9	9	9	44.4	44.4	44.4	20.762	92.418	43480000
Q02543;B4DM74	60S ribosomal protein L18a	RPL18A		Y	4	4	4	25.6	25.6	25.6	20.762	11.942	13022000
Q15181;Q5SQT6	Inorganic pyrophosphatase	PPA1		Y	6	6	6	28	28	28	32.66	13.834	15833000
B4DLR8;P15559-2;P15559;H3BRK3;H3BNV2	NAD(P)H dehydrogenase [quinone] 1	NQO1		Y	7	7	7	34.7	34.7	34.7	22.793	22.803	113760000
P31949	Protein S100-A11;Protein S100-A11, N-terminally processed	S100A11		Y	7	7	7	56.2	56.2	56.2	11.74	78.548	123770000
Q04917;A2IDB2;F8WEB6;A2IDB1	14-3-3 protein eta	YWHAH		Y	10	6	6	35.8	22.8	22.8	28.218	62.659	21467000
P63010;P63010-2;C9J1E7;Q7Z451;F8WDL0;Q10567-3;Q10567-2;Q10567;F5GYG9;H7C034	AP-2 complex subunit beta;AP-1 complex subunit beta-1	AP2B1;AP1B1		Y	7	7	7	7.7	7.7	7.7	104.55	18.265	7241900
H7BY58;P22061;P22061-2;B7Z972;C9J0F2;F8WDT3;F8WAV5;F8WAX2;H7C4X2	Protein-L-isoaspartate O-methyltransferase;Protein-L-isoaspartate(D-aspartate) O-methyltransferase	PCMT1		Y	16	16	16	58.7	58.7	58.7	30.358	94.035	187040000
F8VS02;E7EPT3;P49419-2;P49419;H0YHM6;P49419-3	Alpha-aminoadipic semialdehyde dehydrogenase	ALDH7A1			3	3	3	9.5	9.5	9.5	51.41	24.772	8009600
P14174	Macrophage migration inhibitory factor	MIF		Y	2	2	2	17.4	17.4	17.4	12.476	8.8593	166980000
P61158;B4DXW1;F5H3P5;B4DTI0;F8WEW2;F8WE84;Q9P1U1-2;Q9P1U1	Actin-related protein 3	ACTR3		Y	12	12	12	40.2	40.2	40.2	47.371	40.308	177290000
C9JFV5;Q12906-5;Q12906-4;Q12906-2;Q12906-6;Q12906-3;Q12906;G5E9M5;B4DFG4	Interleukin enhancer-binding factor 3	ILF3		Y	5	5	5	7.6	7.6	7.6	82.741	8.1458	7508400
B4DU58;B8ZZS7;P40121;E7ENU9;H7C0X8;B8ZZL6	Macrophage-capping protein	CAPG		Y	5	5	5	18	18	18	36.248	15.847	21772000
P15311;E7EQR4;E9PQ82	Ezrin	EZR		Y	27	19	17	37.9	28.3	27.1	69.412	63.534	137010000
P31153;E7EPQ0;E9PBA7;B4DN45	S-adenosylmethionine synthase isoform type-2	MAT2A		Y	5	5	5	14.7	14.7	14.7	43.66	21.701	34645000
B5MCQ5;B7Z254;Q15084;F8WA83;Q15084-2	Protein disulfide-isomerase A6	PDIA6		Y	10	10	10	28.9	28.9	28.9	53.261	70.566	280720000
Q13509;A8K854;G3V2A3;G3V5W4;G3V2R8;G3V3R4;G3V2N6;G3V3J6;G3V3W7	Tubulin beta-3 chain	TUBB3		Y	20	8	5	49.6	24	17.3	50.432	67.362	145850000
E7ETK8;P49588;H3BPK7;H3BRC8;H3BSV2	Alanine--tRNA ligase, cytoplasmic	AARS		Y	15	15	15	17.2	17.2	17.2	109.32	41.602	32550000
Q09666;Q8N274;E9PQE3;E9PLZ1;E9PJZ0;E9PKR9;E9PJC6;E9PLK4;A1A586	Neuroblast differentiation-associated protein AHNAK	AHNAK		Y	82	82	82	32.2	32.2	32.2	629.09	247.36	457050000
P11940;E7EQV3;E7ERJ7;P11940-2;H0YBQ4;H0YAR2;Q9H361;H0YBN4;H0YAP2;H3BNY3;H0YB86;E5RGH3;E5RH24;E5RJB9;H3BPI5;Q4VXU2;Q4VY17;E5RHG7;H0YAS7;H0YAS6;H0YB75;H0YC10;E5RGC4;E5RFD8;H0YEQ8;H0YAW6;H0YCC8;Q5JQF8;Q96DU9	Polyadenylate-binding protein 1;Polyadenylate-binding protein	PABPC1	Y	Y	19	19	15	30.8	30.8	22.5	70.67	67.352	143320000
P05556;P05556-2;P05556-5;P05556-4;P05556-3;H7C4N8;C9JPK5;E7ERX5;Q5T3E6;E9PLR6;E7EUI6;E7EQW5	Integrin beta-1	ITGB1	Y	Y	10	10	10	14.4	14.4	14.4	88.414	65.508	174400000
G8JLD5;F8W8D1;O00429-4;O00429-5;O00429-3;O00429-2;O00429;O00429-6;B4DGC9;G8JL97;F8VZ52;H0YHY4;F8VR28;F8VYL3;B4DPZ9;F8W1W3;F8VUJ9;B4DDQ3	Dynamin-1-like protein	DNM1L		Y	7	7	7	12.1	12.1	12.1	79.621	16.716	22170000
Q14566	DNA replication licensing factor MCM6	MCM6		Y	10	10	10	14.1	14.1	14.1	92.888	22.324	13081000
H0YEN5;P15880;E9PQD7;E9PMM9;E9PM36;E9PPT0;H3BNG3;H0YE27	40S ribosomal protein S2	RPS2		Y	8	8	8	40.5	40.5	40.5	21.154	19.891	42698000
Q02790;H0YFG2;F5H1U3;F5H120	Peptidyl-prolyl cis-trans isomerase FKBP4;Peptidyl-prolyl cis-trans isomerase FKBP4, N-terminally processed	FKBP4		Y	15	15	15	47.7	47.7	47.7	51.804	65.67	99307000
P31947-2;P31947	14-3-3 protein sigma	SFN		Y	16	12	12	56	44.4	44.4	24.336	120.8	115740000
Q01469;A8MUU1	Fatty acid-binding protein, epidermal	FABP5		Y	11	11	11	71.9	71.9	71.9	15.164	45.398	108330000
P09211;A8MX94	Glutathione S-transferase P	GSTP1		Y	9	9	9	57.1	57.1	57.1	23.356	218.45	365050000
P45880;P45880-2;P45880-1;Q5JSD2;Q5JSD1;B4DKM5;A2A3S1	Voltage-dependent anion-selective channel protein 2	VDAC2		Y	9	9	9	34	34	34	31.566	57.016	47373000
E9PFH8;P05455;E9PGX9;E9PFL9;E7ERC4	Lupus La protein	SSB		Y	4	4	4	15.5	15.5	15.5	41.824	16.864	28238000
Q12792;Q12792-3;Q12792-4;F8VS81;F8VRG3;F8W1Q9	Twinfilin-1	TWF1		Y	8	7	7	26.6	24.6	24.6	40.282	33.847	12457000
P12004	Proliferating cell nuclear antigen	PCNA		Y	9	9	9	39.1	39.1	39.1	28.768	45.093	115430000
Q9Y2X7;Q9Y2X7-3;E7EVC2;Q9Y2X7-2	ARF GTPase-activating protein GIT1	GIT1	Y		13	13	11	23.9	23.9	20.8	84.34	70.317	63568000
H0YNE3;Q06323;A6NJG9;H0YLU2;H0YKK6	Proteasome activator complex subunit 1	PSME1		Y	11	11	11	48.5	48.5	48.5	26.87	30.782	55017000
P39019	40S ribosomal protein S19	RPS19		Y	9	9	9	46.2	46.2	46.2	16.06	20.253	68966000
B7Z7P8;Q96CG1;P62495;D6RCB3;D6RJE8	Eukaryotic peptide chain release factor subunit 1	ETF1		Y	5	5	5	13.9	13.9	13.9	47.475	16.996	32316000
Q13185;C9JMM0;B8ZZ43;B5MD17;E9PCS5;P83916	Chromobox protein homolog 3	CBX3			4	4	4	23.5	23.5	23.5	20.811	23.467	9406500
P53597;H7C233	Succinyl-CoA ligase [ADP/GDP-forming] subunit alpha, mitochondrial	SUCLG1		Y	5	5	5	17.9	17.9	17.9	36.249	8.1417	3805500
Q14697;Q14697-2;F5H6X6;E9PKU7;E9PNH1;H0YFL4	Neutral alpha-glucosidase AB	GANAB		Y	12	12	12	14	14	14	106.87	25.455	34197000
O00571-2;O00571;B4DXX7;O15523;B4DLU5;B4E132;B4E3C4;C9J8G5;C9J081;B4DLA0;D6RCM4;E9PCD8;Q9NQI0-2;D6RDK4;Q9NQI0	ATP-dependent RNA helicase DDX3X;ATP-dependent RNA helicase DDX3Y	DDX3X;DDX3Y		Y	19	19	18	34.1	34.1	32.4	71.354	78.545	262850000
Q06830	Peroxiredoxin-1	PRDX1		Y	18	18	14	67.8	67.8	52.8	22.11	77.834	873920000
P35580;P35580-3;F8W6L6;P35580-2;F8VTL3;E7ERA5	Myosin-10	MYH10		Y	147	121	112	64.2	55.2	51.8	229	323.31	5690600000
P02794;G3V192;E9PRK8;E9PKY7;G3V1D1;E9PQR3;E9PPQ4;E9PKM5;E9PK45;D3DPG2	Ferritin heavy chain;Ferritin heavy chain, N-terminally processed;Ferritin	FTH1		Y	8	8	8	48.6	48.6	48.6	21.225	26.59	22610000
P48047;H7C068;H7C0C1;H7C086	ATP synthase subunit O, mitochondrial	ATP5O			8	8	8	50.7	50.7	50.7	23.277	26.187	37557000
Q9Y6N5;H3BNX3;H3BMS6;H3BV36;H3BNP9	Sulfide:quinone oxidoreductase, mitochondrial	SQRDL			16	16	16	42.9	42.9	42.9	49.96	39.088	128970000
P04844-2;P04844;A6NKT1;Q5JYR4;Q5JYR7;H7BXZ4;F2Z3K5	Dolichyl-diphosphooligosaccharide--protein glycosyltransferase subunit 2	RPN2		Y	10	10	10	24.9	24.9	24.9	67.723	49.94	84134000
E9PNW4;E9PR17;P13987;H0YET2	CD59 glycoprotein	CD59			2	2	2	22.2	22.2	22.2	11.985	5.5487	12230000
E9PAV3;F8VZJ2;F8W0W4;H0YHX9;Q13765;F8VU71;F8W1N5;F8VNW4	Nascent polypeptide-associated complex subunit alpha, muscle-specific form;Nascent polypeptide-associated complex subunit alpha	NACA		Y	4	4	4	2.4	2.4	2.4	205.42	31.149	27828000
Q96HE7;G3V3E6;G3V5B3;G3V2H0;G3V503;Q5TAE8;Q86YB8	ERO1-like protein alpha	ERO1L			5	5	5	12.2	12.2	12.2	54.392	26.257	14693000
P30050;P30050-2	60S ribosomal protein L12	RPL12		Y	6	6	6	54.5	54.5	54.5	17.818	81.043	86537000
B0AZV0;Q9Y3F4;B4DNJ6;H0YH33	Serine-threonine kinase receptor-associated protein	STRAP		Y	9	9	9	48.8	48.8	48.8	28.506	36.669	20076000
P61106	Ras-related protein Rab-14	RAB14		Y	8	8	8	47	47	47	23.897	29.586	23694000
B4DL14;P36542-2;P36542	ATP synthase subunit gamma;ATP synthase subunit gamma, mitochondrial	ATP5C1		Y	9	9	9	37.2	37.2	37.2	27.512	21.732	28878000
P61247;D6RG13;D6RAT0;D6RB09;H0Y9Y4;D6R9B6;F5H4F9;E9PFI5;H0Y8L7;D6RAS7;D6RED7;D6RI02;D6RGE0	40S ribosomal protein S3a	RPS3A		Y	13	13	13	48.9	48.9	48.9	29.945	93.024	96671000
P06733;P06733-2;E5RI09;E5RG95;E5RGZ4;P13929-3;P13929-2;P13929;D3DTL2	Alpha-enolase	ENO1		Y	35	35	33	77	77	73.5	47.168	323.31	7396200000
E9PH29;P30048	Thioredoxin-dependent peroxide reductase, mitochondrial	PRDX3		Y	4	4	4	23.9	23.9	23.9	25.838	46.651	56652000
F8VWS0;Q3B7A4;P05388;G3V210;F8VU65;F8VQY6;F8VPE8;F8VRK7;Q8NHW5;F8VS58;F8VW21;F8VZS0;F8VWV4;F8W1K8	60S acidic ribosomal protein P0;60S acidic ribosomal protein P0-like	RPLP0;RPLP0P6			8	8	8	43.1	43.1	43.1	30.456	54.635	142540000
Q6IBS0;D6RG15;H0Y858	Twinfilin-2	TWF2		Y	9	9	8	39	39	37	39.548	65.54	36309000
B2RDW1;P62979;F5H6Q2;F5GYU3;F5H2Z3;F5H265;F5H7Y5;B4DV12;F5H388;F5H747;F5GXK7;Q96C32;F5H7K6;F5H041;P62987;P0CG47;P0CG48;F5GYX6;F5H4D8;F5GZ39	Ubiquitin-40S ribosomal protein S27a;Ubiquitin;40S ribosomal protein S27a;Ubiquitin-60S ribosomal protein L40;Ubiquitin;60S ribosomal protein L40;Polyubiquitin-B;Ubiquitin;Polyubiquitin-C;Ubiquitin	HEL112;RPS27A;UBC;UBB;UBA52		Y	5	5	5	38.5	38.5	38.5	17.965	21.957	270220000
Q99497	Protein deglycase DJ-1	PARK7		Y	10	10	10	59.3	59.3	59.3	19.891	32.349	133450000
Q5T9B7;P00568;H0Y4J6;H0YID2	Adenylate kinase isoenzyme 1	AK1		Y	5	5	5	26.7	26.7	26.7	23.411	9.086	5730500
P18085;C9JAK5;C9JPM4	ADP-ribosylation factor 4	ARF4		Y	8	8	5	45	45	27.8	20.511	21.761	34722000
H3BRG4;P22695;H3BSJ9;H3BP04;H3BUE4;H3BUI9	Cytochrome b-c1 complex subunit 2, mitochondrial	UQCRC2		Y	9	9	9	34	34	34	44.634	41.777	40504000
B7Z2X9;P09104;F5H0C8;F5H1C3;F5H5U1;F5GWQ3;F5GZ30	Gamma-enolase;Enolase	ENO2		Y	8	6	6	26.6	18.2	18.2	42.707	24.241	26638000
P22314;B4DDE4;E7ERL1;Q5JRR6;Q5JRR9;Q5JRS0;Q5JRS2;Q5JRS1;Q5JRS3	Ubiquitin-like modifier-activating enzyme 1	UBA1		Y	29	29	29	33.6	33.6	33.6	117.85	197.72	808040000
P06744;P06744-2;CON__Q3ZBD7;Q59F85;Q8N196	Glucose-6-phosphate isomerase	GPI			17	17	17	40	40	40	63.146	104.29	492610000
Q92945-2;Q92945;E7EP96;Q96I24-2	Far upstream element-binding protein 2	KHSRP			16	16	13	29.3	29.3	25.8	72.896	52.419	51071000
P62750;H7BY10;A8MXA8;A8MUS3	60S ribosomal protein L23a	RPL23A		Y	6	6	6	34.6	34.6	34.6	17.695	12.329	36278000
P04406;E7EUT4;E7EUT5;E7EU54;O14556	Glyceraldehyde-3-phosphate dehydrogenase	GAPDH			21	21	11	55.5	55.5	30.4	36.053	203.02	4954900000
P62906	60S ribosomal protein L10a	RPL10A		Y	7	7	7	33.6	33.6	33.6	24.831	21.538	27344000
P49411;H3BNU3	Elongation factor Tu, mitochondrial	TUFM		Y	14	14	14	40.9	40.9	40.9	49.541	63.871	147640000
P26373;F5H1S2;H3BTH3;H3BUK8	60S ribosomal protein L13	RPL13			10	10	10	44.1	44.1	44.1	24.261	23.586	48754000
P60174-1;P60174;B7Z5D8	Triosephosphate isomerase	TPI1		Y	19	19	19	88.4	88.4	88.4	26.669	152.54	1840400000
E7EPB3;B7Z6S8;P50914	60S ribosomal protein L14	RPL14		Y	5	5	5	42.7	42.7	42.7	14.558	14.946	46654000
P09012	U1 small nuclear ribonucleoprotein A	SNRPA		Y	3	3	2	13.1	13.1	10.3	31.279	8.5409	5180200
B3KUK2;P04179;F5H3C5;F5H4R2;F5GYZ5;P04179-2;G8JLJ2;B4E3K9;G5E9P6;F5GXZ9	Superoxide dismutase [Mn], mitochondrial	SOD2			11	11	11	50.6	50.6	50.6	19.73	79.409	212300000
P50402;Q5HY57	Emerin	EMD		Y	5	5	5	23.6	23.6	23.6	28.994	21.831	11695000
P63000;P63000-2;P60763;P15153;B1AH77;B1AH78;B1AH80	Ras-related C3 botulinum toxin substrate 1;Ras-related C3 botulinum toxin substrate 3;Ras-related C3 botulinum toxin substrate 2	RAC1;RAC3;RAC2	Y	Y	7	7	6	40.6	40.6	34.9	21.45	11.916	20169000
P61981;B4DE78;B4DHC4	14-3-3 protein gamma;14-3-3 protein gamma, N-terminally processed	YWHAG		Y	14	8	8	46.2	29.6	29.6	28.302	43.394	22567000
Q5T7C4;P09429;Q5T7C6;E9PFF0;Q5T7C0;B2RPK0;P23497;P0C6E5	High mobility group protein B1;Putative high mobility group protein B1-like 1	HMGB1;HMGB1P1		Y	12	12	10	70.9	70.9	58.9	18.311	32.123	102180000
P42704;F5H4J6;C9JCA9;B8ZZ38	Leucine-rich PPR motif-containing protein, mitochondrial	LRPPRC		Y	22	22	22	18	18	18	157.9	57.729	59190000
E9PL22;F5H4Z5;Q9Y4L1;F5H4X7;E9PJ21;F5GWH9;B7Z909;F5GXI3;Q9BST8;E9PSI5	Hypoxia up-regulated protein 1	HYOU1		Y	13	13	13	14.9	14.9	14.9	104.78	31.394	36002000
P61254;A6NE05;E5RIT6;Q9UNX3;E5RHH1	60S ribosomal protein L26;60S ribosomal protein L26-like 1	RPL26;RPL26L1		Y	4	4	4	27.6	27.6	27.6	17.258	9.5705	18911000
P62244;H3BV27;H3BT37;H3BVC7	40S ribosomal protein S15a	RPS15A		Y	5	5	1	38.5	38.5	7.7	14.839	13.314	27589000
P26583;D6R9A6	High mobility group protein B2	HMGB2		Y	9	7	7	38.3	29.2	29.2	24.033	26.692	38861000
P04075;H3BQN4;H3BPS8;H3BUH7;H3BR04;H3BMQ8;H3BT43;H3BNM5;H3BR68;H3BRS7;H3BU78;B7Z3K7;Q5T7D5;C9J4K3;P05062	Fructose-bisphosphate aldolase A;Fructose-bisphosphate aldolase	ALDOA		Y	27	27	15	84.6	84.6	46.7	39.42	176.71	680140000
P09874;F8WC10	Poly [ADP-ribose] polymerase 1	PARP1		Y	14	14	14	19.3	19.3	19.3	113.08	67.722	73549000
P05198;H0YJS4;G3V4T5;B4DM12	Eukaryotic translation initiation factor 2 subunit 1	EIF2S1		Y	11	11	11	51.1	51.1	51.1	36.112	87.803	28115000
P62263;H0YB22;E5RH77	40S ribosomal protein S14	RPS14		Y	9	9	9	41.1	41.1	41.1	16.273	29.74	57077000
F2Z2J9;P18669;E7EMA8;P15259;Q8N0Y7	Phosphoglycerate mutase 1	PGAM1		Y	11	11	11	46.5	46.5	46.5	28.85	45.095	123670000
F8W8J4;Q9NZM1-6;Q9NZM1;C9JCN0;Q9NZM1-2;Q9NZM1-3;H0YD14;Q9NZM1-5;Q9NZM1-7;Q9NZM1-4;Q9NZM1-8	Myoferlin	MYOF		Y	13	13	13	8.6	8.6	8.6	234.65	27.147	21443000
H3BLZ8;Q59F66;Q92841;Q92841-1;Q92841-3;C9JMU5;Q92841-2;G5E9L5;Q9UQL5	Probable ATP-dependent RNA helicase DDX17	DDX17		Y	17	11	11	29.3	20.5	20.5	80.439	42.475	56346000
Q02413	Desmoglein-1	DSG1			15	15	15	17.3	17.3	17.3	113.75	108.43	97209000
B4DQJ8;P52209;F5H7U0;F5H0L3;B4DV68	6-phosphogluconate dehydrogenase, decarboxylating	PGD		Y	12	12	12	32.8	32.8	32.8	51.872	44.234	95470000
Q15365;F8VTZ0	Poly(rC)-binding protein 1	PCBP1		Y	11	11	8	42.7	42.7	31.7	37.497	88.76	146010000
Q9H4M9;F5H5B6;B4DZH9;C9JC03;C9J2Z4;C9JIJ3;C9IZH1;C9JDQ8;Q9NZN3;B4DFR5	EH domain-containing protein 1	EHD1		Y	12	12	12	27.7	27.7	27.7	60.626	36.968	84326000
Q9HAV7;B4DWV5	GrpE protein homolog 1, mitochondrial;GrpE protein homolog	GRPEL1		Y	7	7	7	39.6	39.6	39.6	24.279	23.636	18906000
Q01650	Large neutral amino acids transporter small subunit 1	SLC7A5		Y	2	2	2	6.3	6.3	6.3	55.01	19.524	4878200
P27824;B4E2T8;F5H856;H0Y9Q7;D6RGY2;E7ETH2;D6RAU8;D6RB85;D6RDP7;D6RFL1;D6RAQ8;H0Y9H1;D6RHJ3;D6RD16;B4DRG2;O14967	Calnexin	CANX		Y	18	18	18	31.8	31.8	31.8	67.567	71.95	232990000
E7EU23;P50395;P50395-2;Q5SX87;Q5SX90;Q5SX86;Q5SX91;E9PFL7	Rab GDP dissociation inhibitor beta	GDI2		Y	20	20	15	52.1	52.1	37.6	51.18	102.83	210710000
P55145;H7C2D6	Mesencephalic astrocyte-derived neurotrophic factor	MANF		Y	6	6	6	37.4	37.4	37.4	20.7	16.899	15538000
P63244;D6RHH4;D6RDF4;D6R9Z1;D6R9L0;D6RFX4;H0YAF8;D6RAC2;H0Y8W2;D6RFZ9;H0YAM7;D6REE5;D6RAU2;E9PD14;D6RBD0;H0Y8R5;D6RGK8;D6RF23;D6R909;D6RHJ5;D6RDI0;H0Y9P0	Guanine nucleotide-binding protein subunit beta-2-like 1;Guanine nucleotide-binding protein subunit beta-2-like 1, N-terminally processed	GNB2L1	Y	Y	12	12	12	49.5	49.5	49.5	35.076	70.661	116650000
P63241;P63241-2;Q6IS14;F8WCJ1;C9J7B5;C9J4W5;Q9GZV4	Eukaryotic translation initiation factor 5A-1;Eukaryotic translation initiation factor 5A-1-like;Eukaryotic translation initiation factor 5A;Eukaryotic translation initiation factor 5A-2	EIF5A;EIF5AL1;EIF5A2		Y	12	12	12	67.5	67.5	67.5	16.832	95.509	149670000
E7EMY5;Q9HC38-2;B7Z403;Q9HC38;Q9HC38-3	Glyoxalase domain-containing protein 4	GLOD4		Y	8	8	8	16.8	16.8	16.8	54.689	21.223	23393000
P26599;P26599-2;P26599-3;A6NLN1;O95758-1;O95758-6;O95758-2;O95758;O95758-5;O95758-4;B1ALY6	Polypyrimidine tract-binding protein 1	PTBP1		Y	11	11	11	30.3	30.3	30.3	57.221	129.32	189830000
P49327	Fatty acid synthase;[Acyl-carrier-protein] S-acetyltransferase;[Acyl-carrier-protein] S-malonyltransferase;3-oxoacyl-[acyl-carrier-protein] synthase;3-oxoacyl-[acyl-carrier-protein] reductase;3-hydroxyacyl-[acyl-carrier-protein] dehydratase;Enoyl-[acyl-carrier-protein] reductase;Oleoyl-[acyl-carrier-protein] hydrolase	FASN		Y	66	66	40	36	36	21.9	273.42	278.53	718530000
F8W914;Q9NQC3-2;Q7L7Q6;Q9NQC3-5;Q9NQC3;H7C106;D6W5C2;F8WAM4;Q9NQC3-3;Q7L7Q5;Q9NQC3-4;Q9NQC3-6;Q8IUA4	Reticulon;Reticulon-4	RTN4		Y	5	5	5	24.1	24.1	24.1	37.144	21.374	119010000
P21291;E9PS42;E9PND2;E9PP21;B3KVC9	Cysteine and glycine-rich protein 1	CSRP1	Y	Y	8	8	8	59.6	59.6	59.6	20.567	89.892	41388000
P25398	40S ribosomal protein S12	RPS12			5	5	5	47	47	47	14.515	18.934	34833000
Q9HB71;Q5R370;B3KSF1;B2ZWH1;Q9HB71-2	Calcyclin-binding protein	CACYBP		Y	11	11	11	53.5	53.5	53.5	26.21	80.987	54778000
P15924;P15924-2;H7BYR0;D3YTG2	Desmoplakin	DSP		Y	80	80	80	28.7	28.7	28.7	331.77	291.91	481150000
P35232;C9JW96;C9JZ20;E7ESE2;E9PCW0;B4DY47;D6RBK0	Prohibitin	PHB		Y	11	11	11	48.9	48.9	48.9	29.804	57.452	114580000
P26641;B4DTG2;B4DUP0;E7EMT2	Elongation factor 1-gamma	EEF1G		Y	16	16	16	38.2	38.2	38.2	50.118	39.909	253370000
C9JFR7;P99999;CON__P62894	Cytochrome c	CYCS		Y	6	6	6	41.6	41.6	41.6	11.333	20.762	56862000
Q09028-3;Q09028;Q09028-4;Q09028-2;H0YEU5;B4DRT0;H0YCT5;H0YF10;H0YDK2;E9PC52;Q16576;Q16576-2;E9PNS2;E9PIC4;E9PNS6;Q5JP02;Q5JP01;E9PFM2	Histone-binding protein RBBP4;Histone-binding protein RBBP7	RBBP4;RBBP7		Y	4	4	4	14.1	14.1	14.1	46.158	12.415	24709000
Q9BUF5;B4DP54;B3KS31	Tubulin beta-6 chain	TUBB6		Y	20	7	7	55.6	27.4	27.4	49.857	56.229	103970000
Q15046;Q15046-2;E9PDU1;H3BVA8;H3BRC9	Lysine--tRNA ligase	KARS		Y	7	7	7	12.2	12.2	12.2	68.047	16.098	13378000
P78371;F5GWF6;P78371-2;F8VQ14	T-complex protein 1 subunit beta	CCT2		Y	30	30	30	63.7	63.7	63.7	57.488	187.84	522720000
E7ES33;E7EPK1;Q16181-2;Q16181;B4DNE4;G3V1Q4;H0Y3Y4;H0YFF6;F5GZE5;Q5JXL7;F2Z3D3;Q5W161;Q6ZU15	Septin-7	2016-09-07			7	7	7	19.7	19.7	19.7	50.608	20.767	39122000
E7ETL9;P17844	Probable ATP-dependent RNA helicase DDX5	DDX5		Y	18	17	12	35.7	33.6	23.9	61.635	45.092	129470000
Q00610-2;Q00610;P53675-2;P53675;F5H5N6	Clathrin heavy chain 1	CLTC		Y	52	52	52	36.9	36.9	36.9	187.89	286.21	691400000
E7EWZ6;P06756-2;P06756;B4DYQ7;H7BZG1	Integrin alpha-V;Integrin alpha-V heavy chain;Integrin alpha-V light chain	ITGAV		Y	8	8	8	8.4	8.4	8.4	111.13	16.37	21456000
P26038	Moesin	MSN		Y	33	33	24	48.5	48.5	37.4	67.819	100.9	327540000
P56537;B7ZBH1;B7ZBG9;F8WD20;F8WDS6	Eukaryotic translation initiation factor 6	EIF6		Y	5	5	5	27.3	27.3	27.3	26.599	30.987	19458000
Q5JP53;F8VYX6;F8VW92;P07437;Q5ST81;F8VUJ7;E7EWR1;E7ENH1;F5H894;E9PBJ4	Tubulin beta chain	TUBB			25	6	5	65.5	20.4	16.9	47.766	58.263	690370000
Q99878;Q96KK5;Q9BTM1;Q16777;Q6FI13;P20671;P0C0S8;H0YFX9;C9JE22;Q93077;Q7L7L0;P04908;Q9BTM1-2;Q96QV6;P16104;F5H4B2	Histone H2A type 1-J;Histone H2A type 1-H;Histone H2A.J;Histone H2A type 2-C;Histone H2A type 2-A;Histone H2A type 1-D;Histone H2A type 1;Histone H2A;Histone H2A type 1-C;Histone H2A type 3;Histone H2A type 1-B/E;Histone H2A type 1-A;Histone H2AX	HIST1H2AJ;HIST1H2AH;H2AFJ;HIST2H2AC;HIST2H2AA3;HIST1H2AD;HIST1H2AG;HIST1H2AC;HIST3H2A;HIST1H2AB;HIST1H2AA;H2AFX		Y	4	4	2	35.9	35.9	23.4	13.936	24.064	38803000
O43684-2;O43684;B4DDM6	Mitotic checkpoint protein BUB3	BUB3		Y	6	6	6	22.7	22.7	22.7	36.954	10.875	5359200
P17812;B4DR64;B7Z9C4;Q9NRF8	CTP synthase 1	CTPS1			17	17	17	35.9	35.9	35.9	66.69	55.03	89783000
F5H365;Q15436;F5H6C4;B3KXI2;G3V531;E7ES38;G3V4V1;G3V1W4;G3V3G5;G3V2R6;Q5QPE2;Q15437	Protein transport protein Sec23A	SEC23A		Y	5	5	5	9.6	9.6	9.6	82.968	15.399	13814000
P49189;B4DXY7	4-trimethylaminobutyraldehyde dehydrogenase	ALDH9A1			6	6	6	15.6	15.6	15.6	53.801	12.983	17041000
P23246;P23246-2;H0Y9K7;H0Y9U2	Splicing factor, proline- and glutamine-rich	SFPQ		Y	22	22	19	34.8	34.8	32.5	76.149	95.839	278790000
Q14764;E9PHL5;H3BUK7;H3BV14;H3BNF6;H3BRL2;H3BQK6;H3BTX0;H3BPZ2;H3BNF2;H3BUP3;H3BQE7;H3BP76	Major vault protein	MVP		Y	6	6	6	10.8	10.8	10.8	99.326	25.138	16004000
P21333-2;P21333;Q5HY54;A6NDY9;E9PHF0;E7EWU2;H0Y5C6;F8WE98;H0Y5F3	Filamin-A	FLNA	Y	Y	93	89	86	49.6	48.7	47.8	280.01	323.31	1166300000
B4E0X8;F8W7W2;E9PEB5;Q96AE4;Q96AE4-2;B4DT31;C9JSZ1	Far upstream element-binding protein 1	FUBP1		Y	9	6	6	15.4	12.7	12.7	66.231	24.732	26973000
E9PE77;P02751-3;P02751;F8W7G7;E7ERA1;P02751-10;P02751-6;P02751-5;P02751-9;P02751-14;P02751-8;P02751-11;P02751-7;P02751-15;P02751-13;P02751-4;P02751-12;H0Y7Z1;E9PG29;P02751-2;H0Y4K8	Fibronectin;Anastellin;Ugl-Y1;Ugl-Y2;Ugl-Y3	FN1		Y	41	41	41	25.3	25.3	25.3	256.5	164.18	290240000
G3V5Z7;P60900;G3V295;G3V3I1;B4DXJ9;G3V3U4;B4DQR4;G3V4S5;G3V2S7;H0YJC4	Proteasome subunit alpha type;Proteasome subunit alpha type-6	PSMA6		Y	7	7	7	33.3	33.3	33.3	28.147	33.241	40398000
Q5T5C7;P49591	Serine--tRNA ligase, cytoplasmic	SARS		Y	6	6	6	15.1	15.1	15.1	61.312	26.171	22594000
B4DZI8;P35606;D6R997;D6RBZ7;D6RCL6;D6RBG7;D6RBT6;H0YAC7	Coatomer subunit beta	COPB2		Y	10	10	10	16	16	16	99.045	33.638	36345000
P25789;H0YMZ1;H0YN18;H0YL69;H0YMI6;H0YMA1;P25789-2;H0YKT8;H0YKS0;H0YLS6;H0YLC2	Proteasome subunit alpha type-4;Proteasome subunit alpha type;Proteasome subunit beta type	PSMA4		Y	6	6	6	23.8	23.8	23.8	29.483	13.08	26205000
Q6PIU2;Q6PIU2-2;F5H7K4;Q6PIU2-3;H7C046	Neutral cholesterol ester hydrolase 1	NCEH1			4	4	4	12.7	12.7	12.7	45.807	8.8425	25432000
P10809;F5GWR2;E7ESH4;E7EXB4;B7Z712;C9JL25;C9JCQ4;C9JL19	60 kDa heat shock protein, mitochondrial	HSPD1		Y	31	31	31	49.2	49.2	49.2	61.054	224.9	948470000
O75190-2;C9J2C4;O75190-3;O75190;B4DVN1;C9JDR7;C9JDX6;F8WCZ4;C9J2P2;E9PH18;C9JB42;C9JN01;B4DN73;Q8WWF6;Q8NHS0;C9JRD2;C9JXB9;P25686-2;Q7Z6W7;P25686	DnaJ homolog subfamily B member 6	DNAJB6		Y	8	8	8	41.1	41.1	41.1	26.899	18.677	12046000
Q5JR95;P62241	40S ribosomal protein S8	RPS8		Y	6	6	6	37.2	37.2	37.2	21.879	34.802	45830000
P04040	Catalase	CAT			14	14	14	30.6	30.6	30.6	59.755	34.687	60490000
H0YD13;E7EPC6;P16070-18;P16070-12;P16070-14;P16070-13;P16070-11;P16070-10;P16070-16;P16070-8;P16070-17;P16070-6;P16070-4;P16070-3;P16070-7;P16070-5;P16070;H0Y2P0;H0YE40;H0YDW7;H0YCV9;H0Y5E4;P16070-15;P16070-9;E9PKC6;H0YDX6;H0YD17;Q86UZ1;O95370	CD44 antigen	CD44		Y	9	9	9	48.6	48.6	48.6	20.228	32.035	110500000
P14868;D3DP78;Q68CR9;H7BZ35;C9J7S3;C9JLC1;H7C278;C9JQM9	Aspartate--tRNA ligase, cytoplasmic	DARS		Y	15	15	15	35.7	35.7	35.7	57.136	72.359	82403000
P17987;E7EQR6;F5H282;E7ERF2;F5GZ03;F5H136;F5GZI8;F5H676;F5GYL4;F5H726;F5H7Y1	T-complex protein 1 subunit alpha	TCP1		Y	25	25	25	49.5	49.5	49.5	60.343	117.08	274780000
E9PAQ6;P49368;P49368-2;B4DUR8;E9PRC8;Q5SZX6;Q5SZX9;Q5SZW8;E9PQ35;E9PM09	T-complex protein 1 subunit gamma	CCT3		Y	21	21	21	42.5	42.5	42.5	60.462	53.629	189660000
H0Y9V9;P32969;D6RAN4;H0Y9R4;E7ESE0;B4E1M5	60S ribosomal protein L9	RPL9		Y	5	5	5	26.5	26.5	26.5	21.459	18.723	25864000
P61313;E7EX53;E7EQV9;Q642I1;E7ENU7	60S ribosomal protein L15;Ribosomal protein L15	RPL15		Y	4	4	4	20.1	20.1	20.1	24.146	9.6824	12287000
H0YM70;A8MZ76;C9JE52;Q9UL46;H0YLG1;H0YLD2;H0YKU2	Proteasome activator complex subunit 2	PSME2		Y	7	7	7	27.6	27.6	27.6	26.011	18.875	25929000
E7EX73;E9PGM1;E7EUU4;Q04637-6;G5E9S1;Q04637-5;Q04637-4;Q04637-3;Q04637;D3DNT2;E9PFM1;C9J6B6;C9J2Z7;C9K073;C9JF13;H7C0V6;H7C044	Eukaryotic translation initiation factor 4 gamma 1	EIF4G1			8	8	8	7.7	7.7	7.7	158.64	28.128	14129000
P53007;B4DP62	Tricarboxylate transport protein, mitochondrial	SLC25A1		Y	6	6	6	19	19	19	34.012	25.168	30322000
P28072	Proteasome subunit beta type-6	PSMB6		Y	4	4	4	17.6	17.6	17.6	25.357	9.1919	11800000
F5GWP8		KRT17			30	15	0	40.9	26.1	0	66.35	46.05	161990000
P35613-2;P35613;P35613-3;P35613-4;A8MZ77	Basigin	BSG		Y	6	6	6	31.6	31.6	31.6	29.221	12.843	26223000
H0Y4R1;P12268;F5H247;E7ETK5	Inosine-5-monophosphate dehydrogenase 2	IMPDH2		Y	8	8	7	21.3	21.3	19.6	50.957	41.098	21904000
F6VDH7;Q3KNR6;Q8IZP2;P50502;H7C3I1;Q8NFI4;D6W507;F5H3M7	Putative protein FAM10A4;Hsc70-interacting protein;Putative protein FAM10A5	ST13;ST13P4;ST13P5;hCG_1990625		Y	4	4	4	30.9	30.9	30.9	18.085	28.888	20576000
Q5VTE0;P68104;Q6IQ15;F8W6I0;A6PW80;Q5JR01	Putative elongation factor 1-alpha-like 3;Elongation factor 1-alpha 1	EEF1A1P5;EEF1A1		Y	14	14	7	38.7	38.7	23.2	50.184	92.513	3613700000
B4DT77;B4DHY4;P20073-2;P20073	Annexin;Annexin A7	ANXA7		Y	9	9	9	27.1	27.1	27.1	37.805	28.017	31360000
P01857	Ig gamma-1 chain C region	IGHG1			6	6	4	26.1	26.1	18.8	36.105	41.676	195810000
Q6I9R8;Q14192;F8WDA8;Q5TM15;C9J3S8	Four and a half LIM domains protein 2	FHL2	Y	Y	24	24	24	79.6	79.6	79.6	32.193	186.67	318950000
G3V2F7;Q13404;Q13404-7;Q13404-2;Q13404-1;H7BXZ8;Q13404-6;Q5TGE0;Q15819;E5RGE2;D6RG00;G3V113;H0YBP9;H0YBX6	Ubiquitin-conjugating enzyme E2 variant 1;Ubiquitin-conjugating enzyme E2 variant 2	UBE2V1;UBE2V2			4	4	4	11.6	11.6	11.6	42.208	9.0993	23819000
P50991;F5H5W3;B7Z9L0;B7Z2F4	T-complex protein 1 subunit delta	CCT4		Y	24	24	24	46.6	46.6	46.6	57.924	75.443	370900000
P51659;E7ER27;E7EWE5;E9PB82;F5HE57;G5E9S2;E7ET17;E7EPL9	Peroxisomal multifunctional enzyme type 2;(3R)-hydroxyacyl-CoA dehydrogenase;Enoyl-CoA hydratase 2	HSD17B4			10	10	10	20.4	20.4	20.4	79.685	26.804	44005000
P25788-2;P25788;G3V4X5;G3V3W4;G3V5N4	Proteasome subunit alpha type-3	PSMA3		Y	7	7	7	26.6	26.6	26.6	27.647	17.535	25256000
E9PDK5;B4DVE7;P50995;E9PDS7;H0Y6E1	Annexin A11	ANXA11		Y	8	8	8	22.3	22.3	22.3	45.728	22.501	38537000
P46940;H0YLE8;F5H7A1;H0YKA5;E9PDT6;F5H7S7;E7EWC2;F2Z2E2;Q13576-2;Q13576;Q86VI3	Ras GTPase-activating-like protein IQGAP1	IQGAP1		Y	43	43	43	32.3	32.3	32.3	189.25	243.09	459310000
Q96QK1;H3BRJ7;F5GYF5;H3BR93	Vacuolar protein sorting-associated protein 35	VPS35		Y	17	17	17	23.2	23.2	23.2	91.706	63.612	120640000
P31930	Cytochrome b-c1 complex subunit 1, mitochondrial	UQCRC1		Y	5	5	5	12.9	12.9	12.9	52.645	52.164	19394000
P13489;E9PMJ3;E9PLZ3;E9PIM9;H0YCR7;E9PMA9;E9PMN0;E9PIK5	Ribonuclease inhibitor	RNH1		Y	7	7	7	18.7	18.7	18.7	49.973	26.187	25818000
E7ENH9;P53396-2;P53396;B4E3P0	ATP-citrate synthase	ACLY		Y	25	25	25	30	30	30	126.22	130.03	255470000
P31948;G3XAD8;F5H0T1;F5H783;F5GXD8;H0YGI8	Stress-induced-phosphoprotein 1	STIP1		Y	30	30	30	51.9	51.9	51.9	62.639	168.5	178290000
O75369-2;O75369-9;O75369;O75369-8;O75369-6;O75369-3;E7EN95;O75369-7;O75369-5;O75369-4;H7C5L4;Q8WXT3	Filamin-B	FLNB		Y	101	101	95	52.3	52.3	49.7	275.66	323.31	1058400000
B4DR52;Q99880;Q99879;Q99877;Q93079;Q5QNW6;P62807;P58876;O60814;Q5QNW6-2;P57053;Q8N257;Q16778;P33778;P23527;P06899;Q96A08;Q6DRA6;Q6DN03	Histone H2B;Histone H2B type 1-L;Histone H2B type 1-M;Histone H2B type 1-N;Histone H2B type 1-H;Histone H2B type 2-F;Histone H2B type 1-C/E/F/G/I;Histone H2B type 1-D;Histone H2B type 1-K;Histone H2B type F-S;Histone H2B type 3-B;Histone H2B type 2-E;Histone H2B type 1-B;Histone H2B type 1-O;Histone H2B type 1-J;Histone H2B type 1-A	HIST1H2BL;HIST1H2BM;HIST1H2BN;HIST1H2BH;HIST2H2BF;HIST1H2BC;HIST1H2BD;HIST1H2BK;H2BFS;HIST3H2BB;HIST2H2BE;HIST1H2BB;HIST1H2BO;HIST1H2BJ;HIST1H2BA		Y	4	4	4	22.3	22.3	22.3	18.041	5.7011	11963000
P54136;P54136-2;F5H3T8;E5RH09;E5RJM9	Arginine--tRNA ligase, cytoplasmic	RARS		Y	8	8	8	14.5	14.5	14.5	75.378	22.245	30986000
O00154-4;O00154-6;O00154;O00154-2;O00154-3;O00154-5;B4DUX0;F5GWE2;Q6ZUV0	Cytosolic acyl coenzyme A thioester hydrolase	ACOT7		Y	9	9	9	35.2	35.2	35.2	37.419	50.495	51131000
Q14204;H0YJ21	Cytoplasmic dynein 1 heavy chain 1	DYNC1H1		Y	28	28	28	7.2	7.2	7.2	532.4	73.585	39066000
Q15942;H0Y2Y8;B4DQX7;B4DQR8;C9IZ41;C9JJK5;H7C3D3;H7C3R3	Zyxin	ZYX	Y	Y	20	20	20	52.3	52.3	52.3	61.277	96.462	527390000
B7Z9F1;P34897;P34897-2;B4DLV4;G3V2Y4;H0YIZ0;G3V5L0;G3V4W5;G3V540;G3V241;G3V3Y8;G3V4T0;G3V4X0;G3V2W0;G3V2E4;G3V2D2	Serine hydroxymethyltransferase, mitochondrial;Serine hydroxymethyltransferase	SHMT2		Y	12	12	11	29.4	29.4	26.5	53.454	39.443	70594000
P11142;E9PKE3;E9PNE6;E7ET08;P11142-2;A8K7Q2;E9PN89;E9PLF4;E9PS65;E9PQQ4;E9PQK7;E9PK54;P54652;E9PPY6;E9PM13;E9PN25;E9PI65;B3KUS2;E9PSH5	Heat shock cognate 71 kDa protein	HSPA8		Y	38	37	32	59	59	52.5	70.897	323.31	2735500000
P54577	Tyrosine--tRNA ligase, cytoplasmic;Tyrosine--tRNA ligase, cytoplasmic, N-terminally processed	YARS		Y	12	12	12	23.9	23.9	23.9	59.143	23.299	30789000
Q02952-3;Q02952-2;Q02952	A-kinase anchor protein 12	AKAP12		Y	11	11	11	11.9	11.9	11.9	180.99	27.672	10895000
P41091;Q2VIR3;F8W810;Q2VIR3-2	Eukaryotic translation initiation factor 2 subunit 3;Putative eukaryotic translation initiation factor 2 subunit 3-like protein	EIF2S3;EIF2S3L			4	4	4	14.6	14.6	14.6	51.109	12.081	24999000
P40939;H0YFD6;B4DYP2	Trifunctional enzyme subunit alpha, mitochondrial;Long-chain enoyl-CoA hydratase;Long chain 3-hydroxyacyl-CoA dehydrogenase	HADHA		Y	13	13	13	26.1	26.1	26.1	82.999	60.086	34103000
Q9Y570;Q9Y570-2;Q9Y570-3;F5H2D4	Protein phosphatase methylesterase 1	PPME1		Y	4	4	4	13.2	13.2	13.2	42.315	10.742	16484000
P26639;B4DEG8;E7ERI3;G3XAN9;D6R9F8;D6RCA5;D6RDJ6;D6RBR8;D6RJ97;D6RHV7;D6RCS6;B7ZLP8;A2RTX5-2;A2RTX5	Threonine--tRNA ligase, cytoplasmic	TARS		Y	24	24	24	37.1	37.1	37.1	83.434	70.464	329460000
B3KTM6;P46777;Q5T7N0	60S ribosomal protein L5	RPL5		Y	13	13	13	51	51	51	28.044	69.212	88981000
P52272-2;P52272;Q59ES8;F5H7Z1	Heterogeneous nuclear ribonucleoprotein M	HNRNPM		Y	25	25	25	40.8	40.8	40.8	73.62	54.672	166300000
P05023;F5H3A1;B7Z3U6;H7BXX5;P05023-2;E9PC07;E9PC51;P13637;F5H6J6;B7Z2T0;B7Z1Q9;F5GXJ7;B1AKY9;P50993;F5H0J0;H0Y7C1;B4DIQ8;Q13733;Q5TC01;B4DHD7;Q5TC02;E9PRA5;P20648;P54707;P54707-2	Sodium/potassium-transporting ATPase subunit alpha-1	ATP1A1		Y	15	15	15	18.4	18.4	18.4	112.89	44.008	41098000
E9PLL6;P46776;E9PLX7;H0YF34;E9PJD9;E9PKT2	60S ribosomal protein L27a	RPL27A		Y	5	5	5	50.9	50.9	50.9	12.201	16.38	48944000
P06576;F8VPV9;H0YH81;F8W079;F8W0P7;H0YI37;F8VQY0	ATP synthase subunit beta, mitochondrial;ATP synthase subunit beta	ATP5B		Y	20	20	20	50.5	50.5	50.5	56.559	125.11	422610000
H0YBL1;P29218;E5RG13;E5RIP7	Inositol monophosphatase 1	IMPA1		Y	3	3	3	12.1	12.1	12.1	28.529	7.9619	5096900
Q16658;B3KTM9;C9JFC0;H7BYX5;C9JPH9	Fascin	FSCN1		Y	19	19	19	40.4	40.4	40.4	54.529	72.338	206460000
E9PLK3;P55786;B7Z463;F5H6U8;H0YDG0;F5H0W3;F5GZY4;E5RJ24;E7EWZ2;A6NEC2;H0YCQ5;E9PP11;H0YAQ6;A6NEC2-2	Puromycin-sensitive aminopeptidase	NPEPPS		Y	11	11	11	14.5	14.5	14.5	102.99	30.467	92686000
P46783;F6U211;Q9NQ39	40S ribosomal protein S10;Putative 40S ribosomal protein S10-like	RPS10;RPS10P5		Y	8	8	8	44.2	44.2	44.2	18.898	18.258	39871000
P28066;B4E2V4	Proteasome subunit alpha type-5	PSMA5		Y	5	5	5	30.3	30.3	30.3	26.411	52.576	19325000
P08238;Q58FF7;Q5T9W8;H0Y6E4;E9PHI1;H0Y5S7;E9PHI2;H0Y598;E9PHH7;Q58FG1	Heat shock protein HSP 90-beta;Putative heat shock protein HSP 90-beta-3	HSP90AB1;HSP90AB3P		Y	44	44	21	49.9	49.9	28.6	83.263	323.31	2123700000
O75937	DnaJ homolog subfamily C member 8	DNAJC8		Y	5	5	5	24.1	24.1	24.1	29.841	16.815	5369600
Q92598-2;Q92598-3;Q92598;B4DYH1;E7EUG1;B4DY72;F2Z3D7	Heat shock protein 105 kDa	HSPH1		Y	17	14	13	23.3	19.5	17.8	92.115	42.895	59043000
B3KQT9;G5EA52;P30101;F5H119	Protein disulfide-isomerase;Protein disulfide-isomerase A3	PDIA3		Y	27	27	22	60.6	60.6	50.6	54.102	162.12	745450000
P16949;P16949-2;A2A2D0;E5RIR6;E7EVN3;B7Z2Z7;Q9H169;G5EA16;Q9H169-2	Stathmin	STMN1		Y	12	12	10	61.7	61.7	50.3	17.302	25.725	54588000
P25705;A8K092	ATP synthase subunit alpha, mitochondrial	ATP5A1		Y	19	19	19	40.7	40.7	40.7	59.75	103.7	673660000
P11021;B4DEF7	78 kDa glucose-regulated protein	HSPA5		Y	41	41	40	54.9	54.9	54.9	72.332	323.31	1944800000
E9PKT8;C9J6D1;C9JZI7;A8MZ22;Q99733;F5HFY4;E9PNW0;E9PJJ2;E9PS34;E9PNJ7;E9PKI2;C9J1B1;E9PP22;A8MXH2;H0YCI4	Nucleosome assembly protein 1-like 4	NAP1L4		Y	4	4	3	29	29	23.1	19.156	11.478	14834000
P18206-2;P18206;F5H7T3;G8JLL3;Q5JQ13;F5H5H8;B4DTM7;P18206-3	Vinculin	VCL	Y	Y	47	47	47	46.2	46.2	46.2	116.72	170.77	454410000
E9PK47;F5H816;P06737;E9PMM6	Alpha-1,4 glucan phosphorylase;Glycogen phosphorylase, liver form	PYGL			23	23	19	29.3	29.3	24.9	94.069	85.787	135530000
P45974-2;P45974;F5H571;H7C5J3;B4DYF3;Q92995	Ubiquitin carboxyl-terminal hydrolase 5	USP5		Y	11	11	11	18.8	18.8	18.8	93.307	74.482	44644000
F5H3X9;B4DDF7;P30153;E9PH38;B4E1Q0;F8W8G1;P30154;P30154-3;P30154-2	Serine/threonine-protein phosphatase 2A 65 kDa regulatory subunit A alpha isoform	PPP2R1A		Y	7	7	7	18.9	18.9	18.9	59.203	21.218	54369000
P06748-3;P06748-2;P06748;E5RI98;E5RGW4	Nucleophosmin	NPM1		Y	11	11	11	36.7	36.7	36.7	28.4	77.739	100240000
G3V1M7;P49748;F5H2A9;P49748-2;F5GYP4	Very long-chain specific acyl-CoA dehydrogenase, mitochondrial	ACADVL		Y	13	13	13	23	23	23	75.209	53.045	84872000
B7Z4V2;P38646;F5H3L8;D6RJI2;D6RA73;H0YBG6;H0Y8S0;D6RDH7;D6RCD7	Stress-70 protein, mitochondrial	HSPA9		Y	39	39	39	57.3	57.3	57.3	72.4	320.32	2497000000
P62249;Q6IPX4	40S ribosomal protein S16	RPS16		Y	11	11	11	65.8	65.8	65.8	16.445	22.784	71299000
E9PKG1;H7C2I1;Q99873-3;Q99873-2;G5E9B6;Q99873;E9PIX6;B4DJ87;E9PQ98;E9PNR9;H0YDE4;E9PMW9;E9PI83;Q9NR22-2;Q9NR22	Protein arginine N-methyltransferase 1	PRMT1		Y	9	9	9	28.3	28.3	28.3	37.709	24.38	19659000
E7EWT1;P39656	Dolichyl-diphosphooligosaccharide--protein glycosyltransferase 48 kDa subunit	DDOST		Y	6	6	6	18.4	18.4	18.4	46.576	15.664	49472000
O75131;E5RG68;E5RJ85;E5RHZ0;E5RG97;H0YB26;E5RFT7;E7ENV7;Q86VY2;Q7Z6C8;Q719H8;Q96FN4;Q8IYJ1;Q96A23;O95741;Q9UBL6-2;Q86YQ8;Q96A23-2;Q9HCH3;F5GXN1;Q9UBL6	Copine-3	CPNE3		Y	9	9	9	19.6	19.6	19.6	60.13	16.705	45633000
P07900;P07900-2;Q86U12;G3V2J8;Q14568;Q58FG0	Heat shock protein HSP 90-alpha	HSP90AA1		Y	41	23	23	40.4	25	25	84.659	210.22	776760000
P13667	Protein disulfide-isomerase A4	PDIA4		Y	24	24	24	40.2	40.2	40.2	72.932	115.14	160690000
Q9Y490;Q5TCU6;H0YMT1	Talin-1	TLN1	Y	Y	48	48	43	24.4	24.4	22.2	269.76	176.19	206750000
P22102;P22102-2;B4DJ93;F8WD69;C9JZG2;C9JKQ7;C9JBJ1;C9JTV6;H7C489	Trifunctional purine biosynthetic protein adenosine-3;Phosphoribosylamine--glycine ligase;Phosphoribosylformylglycinamidine cyclo-ligase;Phosphoribosylglycinamide formyltransferase	GART		Y	12	12	12	17.1	17.1	17.1	107.77	23.042	38050000
C9JIF9;P13798;H7C393;H7C1U0;C9JLK2;F8WEH5	Acylamino-acid-releasing enzyme	APEH		Y	8	8	8	14.1	14.1	14.1	81.673	14.919	32497000
B4DR31;Q16555;Q8NAN9;E9PD68;Q14194;E5RFU4	Dihydropyrimidinase-related protein 2	DPYSL2		Y	9	9	7	24.6	24.6	19.2	58.162	52.693	23708000
P14923;C9JTX4;C9J826;C9JK18;C9JKY1;E7ERS9;B4DGU4;P35222;P35222-2;C9JPI2	Junction plakoglobin	JUP		Y	27	18	18	45.9	31.5	31.5	81.744	101.26	194700000
F5H2F4;P11586;G3V2B8;G3V3L6	C-1-tetrahydrofolate synthase, cytoplasmic;Methylenetetrahydrofolate dehydrogenase;Methenyltetrahydrofolate cyclohydrolase;Formyltetrahydrofolate synthetase;C-1-tetrahydrofolate synthase, cytoplasmic, N-terminally processed	MTHFD1		Y	21	21	21	20.3	20.3	20.3	110.61	57.792	118260000
P14618;P14618-2;P14618-3;H3BTN5;E9PF79;E7EUQ8;H3BQ34;Q504U3;E7EUJ4;H3BUW1;H3BTJ2;H3BT25;H3BSU3;H3BU13;H3BN34;H3BQZ3;E7ESY9;P30613-2;P30613	Pyruvate kinase PKM;Pyruvate kinase	PKM;PKM2		Y	43	43	43	70.8	70.8	70.8	57.936	323.31	4370000000
Q9P0L0;Q9P0L0-2	Vesicle-associated membrane protein-associated protein A	VAPA		Y	6	6	6	28.9	28.9	28.9	27.893	19.602	13452000
E7ESM9;G5E9D3;P20810-5;P20810-7;P20810-6;F8W7E0;B7Z468;E9PSG1;H0YA91;E7ES10;E9PCH5;E7EVY3;B7Z574;P20810-4;G5E946;P20810-2;P20810;H0Y944;P20810-3;H0Y9H6;E9PDE4;D6RGF7;D6RBR1;E7EN75;E7EQ12;E7EPY6;E7EQA0;H0Y7F0;H0YD33;E7EQK6	Calpastatin	CAST		Y	9	9	9	16.9	16.9	16.9	82.436	21.139	20295000
P68363;F8VVB9;F8VQQ4;F8VRZ4;F8VS66;C9JDS9;F8VWV9;F8VX09;F8VWX4;E7ET24;A6NHL2-2;A6NHL2;F8VRK0;F8VXZ7;F8VS94;F8VYI2;F8VXB8;F8W0F6	Tubulin alpha-1B chain	TUBA1B			22	22	0	57	57	0	50.151	234.15	5943500000
P13639;B4DPU3;F5H370;F5GZG3;B4DMC6	Elongation factor 2	EEF2		Y	37	37	36	43	43	41.8	95.337	192.31	1050500000
Q9NR45;Q5TBR0;Q5TBR1;E9PGK0	Sialic acid synthase	NANS		Y	4	4	4	14.5	14.5	14.5	40.307	11.42	11015000
Q15691	Microtubule-associated protein RP/EB family member 1	MAPRE1		Y	8	8	8	49.6	49.6	49.6	29.999	35.12	33099000
C9J406;B9A067;F5GZ32;Q16891-2;Q16891;H7C463;F8W9I1;Q16891-3;B8ZZQ7;B7WPJ1	MICOS complex subunit MIC60	IMMT		Y	9	9	9	18.5	18.5	18.5	73.253	27.496	25448000
P04843;F5H6I5;B7Z4L4;B4DNJ5;F8WF32	Dolichyl-diphosphooligosaccharide--protein glycosyltransferase subunit 1	RPN1		Y	16	16	16	33.4	33.4	33.4	68.569	43.162	215730000
P11413;P11413-2;E9PDV8;P11413-3;E7EUI8;E7EM57;E9PD92	Glucose-6-phosphate 1-dehydrogenase	G6PD			15	15	15	30.9	30.9	30.9	59.256	116.14	110680000
P21980;B4DIT7;F5H6P0;P21980-2;A2A299;P21980-3;A2A2A0;P49221	Protein-glutamine gamma-glutamyltransferase 2	TGM2		Y	37	37	37	51.5	51.5	51.5	77.328	310.54	3610800000
P30405;H0Y548;Q2YDB7	Peptidyl-prolyl cis-trans isomerase F, mitochondrial;Peptidyl-prolyl cis-trans isomerase	PPIF			5	5	4	38.6	38.6	35.3	22.04	19.877	24895000
Q08554-2;Q08554	Desmocollin-1	DSC1			9	9	9	13	13	13	93.834	29.044	54023000
P20618;H0Y3J2	Proteasome subunit beta type-1	PSMB1		Y	6	6	6	31.1	31.1	31.1	26.489	14.009	12314000
Q01813;H0Y3P8;Q5VSR7;B1APP6;B1APP8;Q5VSR5;H0Y757;Q5VSR6;H0Y3Y3	ATP-dependent 6-phosphofructokinase, platelet type	PFKP		Y	22	22	20	33.2	33.2	29.6	85.595	105.19	122470000
P07954-2;P07954	Fumarate hydratase, mitochondrial	FH			6	6	6	20.6	20.6	20.6	50.212	19.31	24265000
P14625;E9PEX3;Q96GW1;H0YIV0;Q58FF3;F8W026	Endoplasmin	HSP90B1		Y	31	29	29	35.5	33.7	33.7	92.468	81.495	315440000
D3DPU2;Q01518;Q01518-2;F5H6Z3;E7ENY9;Q5T0R1;Q5T0R7;Q5T0R6;Q5T0R5;Q5T0R4;Q5T0R3;Q5T0R2;Q5T0R9;Q5T0S3;Q5T0R8	Adenylyl cyclase-associated protein;Adenylyl cyclase-associated protein 1	CAP1		Y	23	23	23	57.9	57.9	57.9	51.672	216.51	288140000
Q8IYN9;Q05397;H0YBP1;E7ESA6;Q05397-5;H7BXZ9;H7BYN1;Q05397-2;Q8N9D7;H0YB16;F5H4S3;H0YBZ1;E9PEI4;H7BXX6;Q05397-3;B4DWJ1;Q05397-6;Q05397-4;H0YB99;E5RHD8;E5RGA6;E5RH48;E5RH01;E5RG66;E5RI03;E5RI72;E5RFW9;E5RIK4;E5RG54;E5RJP0;E5RH08;E5RG86;H0YAS0;H0YB33;E5RJQ2;E5RG80;E5RJI4;E9PBI4;Q59GM4;Q14289-2;Q14289	Focal adhesion kinase 1	PTK2	Y	Y	36	36	36	42.3	42.3	42.3	114.25	123.84	632870000
Q9UMY4-2;Q9UMY4;F8W8K5	Sorting nexin-12	SNX12		Y	4	2	2	17.3	13	13	18.884	3.0434	2532700
Q9NUQ9;E5RGI7;E5RJE1;E5RIR8;E5RJL8;E5RI16;Q9NW21;E5RK61;E5RFS4;E5RHU5;F8W7X2	Protein FAM49B	FAM49B		Y	6	6	6	21.3	21.3	21.3	36.748	42.719	18313000
E7EWI9;E7ERJ4;B4DDB6;P51991-2;P51991;H7C1J8	Heterogeneous nuclear ribonucleoprotein A3	HNRPA3;HNRNPA3		Y	4	4	4	18.6	18.6	18.6	34.102	22.175	8810900
P67809;E7ETA0;H0Y449;Q9Y2T7;C9J5V9	Nuclease-sensitive element-binding protein 1	YBX1		Y	10	10	5	50	50	37.3	35.924	72.862	48172000
P62854;F8VZW7;Q5JNZ5	40S ribosomal protein S26;Putative 40S ribosomal protein S26-like 1	RPS26;RPS26P11		Y	4	4	4	37.4	37.4	37.4	13.015	15.021	32702000
Q13643	Four and a half LIM domains protein 3	FHL3		Y	10	10	10	54.3	54.3	54.3	31.192	30.432	97327000
P06493;P06493-2;E5RIU6;E7ESI2;G3V5T9;P24941-2;P24941;Q00526;G3V317;F8VXD2;B3KX76;F8VYH9;F8VZZ0;F8VTV8;F8VWX7;F8VZ51;H0YAZ9;E7EUK8;E5RGN0;F5H203;F5H6Z0;B7Z8T0;E7EUM9;B4DNF9;Q00535-2;Q00535;P11802;Q00534;Q96Q40-2;P50750;Q96Q40-4;Q96Q40-3;O94921-3;F8W6H8;Q96Q40;O94921-2;O94921;Q07002;Q07002-2;P50750-2;Q00536;Q07002-3;Q00537-2;Q00537;Q9NYV4-3;Q14004-2;Q9NYV4-2;Q9NYV4;Q14004	Cyclin-dependent kinase 1	CDK1		Y	9	9	9	35	35	35	34.095	27.496	26974000
B4DEB1;Q71DI3;Q16695;P84243;P68431;Q5TEC6;Q6NXT2	Histone H3;Histone H3.2;Histone H3.1t;Histone H3.3;Histone H3.1;Histone H3.3C	H3F3A;HIST2H3A;HIST3H3;HIST1H3A;HIST2H3PS2;H3F3C		Y	2	2	2	14.6	14.6	14.6	14.052	3.7902	4165100
Q14974;B7ZAV6;F5H4R7	Importin subunit beta-1	KPNB1		Y	17	17	17	24.2	24.2	24.2	97.169	73.97	123780000
F8W8S0;Q13409-6;Q13409-3;B7ZA04;Q13409-2;Q13409-5;Q13409;E7EQL5;E9PGG1;E7EUM4;E7ERR6;E7ERH4;E7ET01;E7ETL8;E7EQU2;E7ESD3;E7EMU4;E7EV09;E7EU01	Cytoplasmic dynein 1 intermediate chain 2	DYNC1I2		Y	5	5	5	10.7	10.7	10.7	71.349	25.167	18995000
P42765	3-ketoacyl-CoA thiolase, mitochondrial	ACAA2		Y	8	8	8	23.9	23.9	23.9	41.924	21.473	18159000
B4E2Z3;F5GZS6;F5H4J7;P08195-2;P08195-3;P08195;P08195-4;F5GZI0;H0YFS2;F5H0E2;H0YFX4;F5H867	4F2 cell-surface antigen heavy chain	SLC3A2		Y	9	9	9	24.7	24.7	24.7	55.939	36.73	78870000
Q14847;C9JVR8;Q14847-2;C9J9W2;B4DIC4;B4DGQ0;Q70I54	LIM and SH3 domain protein 1	LASP1	Y	Y	9	9	9	39.5	39.5	39.5	29.717	33.213	40104000
O94925-3;O94925;B8ZZC5;B8ZZA8;O94925-2;C9JIJ6;B7Z509;H7C201	Glutaminase kidney isoform, mitochondrial	GLS		Y	7	7	7	19.9	19.9	19.9	65.459	48.184	25227000
Q58FF8	Putative heat shock protein HSP 90-beta 2	HSP90AB2P			12	2	2	21.8	4.5	4.5	44.348	27.838	202180000
B8ZZQ6;P06454-2;P06454;B8ZZI3;B8ZZA1;B8ZZW7;H7C2N1;E7EVV7	Prothymosin alpha;Prothymosin alpha, N-terminally processed;Thymosin alpha-1	PTMA		Y	5	5	5	36.4	36.4	36.4	11.758	62.069	18995000
Q01105-2;B2REB8;A6NGV1;Q5VXV2;Q01105	Protein SET	SET		Y	5	5	5	22.7	22.7	22.7	32.103	33.652	60038000
P10412;P16403;P16402;Q02539;P22492	Histone H1.4;Histone H1.2;Histone H1.3	HIST1H1E;HIST1H1C;HIST1H1D		Y	6	6	5	26	26	22.8	21.865	10.631	36172000
Q9P258	Protein RCC2	RCC2		Y	10	10	10	21.6	21.6	21.6	56.084	33.125	29717000
P22626;P22626-2	Heterogeneous nuclear ribonucleoproteins A2/B1	HNRNPA2B1			18	18	17	49.3	49.3	49.3	37.429	72.134	69020000
O43175;Q5SZU1;F5H634;F5GYN9	D-3-phosphoglycerate dehydrogenase	PHGDH		Y	5	5	5	10.9	10.9	10.9	56.65	12.864	21300000
P55072;C9JUP7;C9IZA5	Transitional endoplasmic reticulum ATPase	VCP		Y	32	32	32	48.8	48.8	48.8	89.321	283.68	534860000
Q8WUM4;E9PFU1;C9IZF9;F8WEQ7;F8WBR8;F8WDK9	Programmed cell death 6-interacting protein	PDCD6IP		Y	16	16	16	22	22	22	96.022	74.391	64650000
P33176	Kinesin-1 heavy chain	KIF5B		Y	13	13	6	15.7	15.7	7.4	109.68	47.424	31691000
P80297;P13640-2;P02795;P13640;Q8N339;H3BSF1;P04731	Metallothionein-1X;Metallothionein-1G;Metallothionein-2;Metallothionein-1M	MT1X;MT1G;MT2A;MT1M			3	3	0	34.4	34.4	0	6.0683	8.8604	53147000
P31939;E9PBU3;F5GWY2;C9JLK0;H7C084;H7C1S2;F8WEF0;H7BZU3	Bifunctional purine biosynthesis protein PURH;Phosphoribosylaminoimidazolecarboxamide formyltransferase;IMP cyclohydrolase	ATIC		Y	14	14	14	34.1	34.1	34.1	64.615	35.242	44230000
E9PCY7;G8JLB6;P31943;D6RIU0;D6RBM0;E7EQJ0;D6RAM1;D6R9T0;D6RFM3;D6RIT2;E7EN40;D6RDU3;D6RJ04;D6RIH9;D6RDL0;P55795;E5RGV0;H0YB39;B4DFK9;D6RF17;H0YBG7;H0YBD7;D6R9D3;E5RGH4;H0YAQ2;E5RJ94	Heterogeneous nuclear ribonucleoprotein H;Heterogeneous nuclear ribonucleoprotein H, N-terminally processed;Heterogeneous nuclear ribonucleoprotein H2	HNRNPH1;HNRNPH2		Y	10	10	8	31.7	31.7	25.4	47.087	88.261	89946000
P60842;B4DKP9;B4E102	Eukaryotic initiation factor 4A-I	EIF4A1		Y	19	19	11	44.6	44.6	24.9	46.153	91.852	437960000
P56945;F8WA69;F5GXA2;P56945-2;E9PCV2;F5H855;F5GXV6;H3BN62;Q14511;G5E9Y9;H3BVF0;H3BSY4;H3BSB2	Breast cancer anti-estrogen resistance protein 1	BCAR1	Y	Y	24	24	1	41.1	41.1	1	93.371	109.79	275970000
P07237;F5H8J2;B4DUA5;E7EPA8;H0Y3Z3;H7BZ94	Protein disulfide-isomerase	P4HB		Y	28	28	28	49.4	49.4	49.4	57.116	106.98	444370000
Q9Y2J8;B4DIU3;Q96DA7	Protein-arginine deiminase type-2	PADI2			14	14	14	24.1	24.1	24.1	75.563	77.978	224710000
H0YG33;P08107;F8VZJ4;F5H1D3;F5GZ62;E7EQL7;E7EP94;Q5SP16;E7EP11;C9IYI3	Heat shock 70 kDa protein 1A	HSPA1A			31	28	16	42.8	38.7	26.3	77.405	120.24	798450000
P19338;E7EX81;H7BY16;Q9BQ02;C9JYW2;C9JLB1;C9J1H7;C9JWL1	Nucleolin	NCL		Y	18	18	18	25.1	25.1	25.1	76.613	124.56	190390000
Q9Y5B9;F5H063;G3V5A4;G3V401;G3V2X0	FACT complex subunit SPT16	SUPT16H		Y	7	7	7	8.5	8.5	8.5	119.91	12.86	12506000
P49023-2;P49023;P49023-3;F5GZ78;F5H854;P49023-4;E7EMK8;E9PE21;H0YIE4;F5H836;REV__D6RBA6	Paxillin	PXN	Y	Y	19	19	19	44.7	44.7	44.7	60.966	82.798	93330000
P61586;Q5JR07;C9JNR4;C9JX21;Q5JR05;E9PLA2;C9J1T2;C9JRM1;Q5JR06;P62745	Transforming protein RhoA	RHOA;RHOC	Y	Y	7	7	1	29	29	6.2	21.768	24.128	28037000
Q6NZI2;B3KRY5;Q6NZI2-2;Q6NZI2-3	Polymerase I and transcript release factor	PTRF		Y	3	3	3	10.3	10.3	10.3	43.476	7.9055	18176000
P06703	Protein S100-A6	S100A6		Y	4	4	4	27.8	27.8	27.8	10.18	7.5919	126220000
P0CG06;P0CG05;P0CF74;A0M8Q6	Ig lambda-3 chain C regions;Ig lambda-2 chain C regions;Ig lambda-6 chain C region	IGLC3;IGLC2;IGLC6			3	2	2	41.5	27.4	27.4	11.237	4.9638	17311000
O75874;C9J4N6;C9JJE5;C9JLU6;B4DSZ6;B4DFL2;P48735	Isocitrate dehydrogenase [NADP] cytoplasmic	IDH1		Y	13	13	13	31.9	31.9	31.9	46.659	26.445	40862000
F8VXY0;F8VRQ1;F8W6I7;P09651-3;P09651-2;P09651;F8VSB5;F8W1S7;F8VZ49;F8VTQ5;Q32P51;H0YH80;F8VYN5;F8W646	Heterogeneous nuclear ribonucleoprotein A1;Heterogeneous nuclear ribonucleoprotein A1, N-terminally processed;Heterogeneous nuclear ribonucleoprotein A1-like 2	HNRNPA1;HNRNPA1L2		Y	14	13	13	50.7	47.7	47.7	32.679	50.952	50776000
B7Z6M1;P13797;F8W8D8;B4DGB4;Q14651;H7C4N2;B4DI60;C9JAM8;P13796;Q5TBN3	Plastin-3	PLS3		Y	10	10	10	20.7	20.7	20.7	65.632	71.718	42410000
G5E9B2;P50990;B4DEM7;B4DQH4;H7C4C8;H7C2U0	T-complex protein 1 subunit theta	CCT8		Y	22	22	22	43.1	43.1	43.1	59.478	79.968	210560000
E9PBV3	Suprabasin	SBSN			3	3	3	18.3	18.3	18.3	60.54	14.488	5004200
P43490;Q5SYT8;C9JF35;C9JG65;F5H246	Nicotinamide phosphoribosyltransferase	NAMPT			7	7	7	19.3	19.3	19.3	55.52	29.588	36474000
C9J9K3;P08865;A6NE09;C9JQR9	40S ribosomal protein SA	RPSA;RPSAP58			13	13	13	50.8	50.8	50.8	29.505	129.74	180660000
P28482;B4DHN0;A8CZ64	Mitogen-activated protein kinase 1;Mitogen-activated protein kinase	MAPK1	Y	Y	16	16	13	45.3	45.3	36.7	41.389	61.294	56848000
P41250;H7C443	Glycine--tRNA ligase	GARS		Y	11	11	11	16.9	16.9	16.9	83.165	20.913	38809000
E7ESM6;Q7KZF4;H7C597	Staphylococcal nuclease domain-containing protein 1	SND1		Y	19	19	19	28.2	28.2	28.2	101.21	81.759	68362000
O75815;Q5TEW3;O75815-2;Q5T7I8;F5H5M1;Q6S5L8-2;Q92529-2;Q92529;Q6S5L8	Breast cancer anti-estrogen resistance protein 3	BCAR3	Y		26	26	26	37.8	37.8	37.8	92.565	77.436	178270000
P35998;B7Z5E2;C9JLS9	26S protease regulatory subunit 7	PSMC2		Y	5	5	5	13.9	13.9	13.9	48.633	11.123	8507600
H3BNG2;Q15274;C9JCJ5	Nicotinate-nucleotide pyrophosphorylase [carboxylating]	QPRT			5	5	5	23.5	23.5	23.5	23.497	7.5322	9461200
P20290-2;D6RDG3	Transcription factor BTF3	BTF3			2	2	1	24.1	24.1	6.2	17.699	3.5166	3774500
Q9NQ88	Fructose-2,6-bisphosphatase TIGAR	TIGAR			2	2	2	11.1	11.1	11.1	30.062	6.2896	4383800
P28799;B4E1G5;Q9H8S1;P28799-2	Granulins;Acrogranin;Paragranulin;Granulin-1;Granulin-2;Granulin-3;Granulin-4;Granulin-5;Granulin-6;Granulin-7	GRN			21	21	21	29.5	29.5	29.5	63.544	83.371	591250000
H7BZT4;P61956-2;P61956;Q6EEV6	Small ubiquitin-related modifier 2;Small ubiquitin-related modifier 4	SUMO2;SUMO4			2	2	1	23.2	23.2	10.5	10.839	6.528	17617000
Q05639;E7EPH7	Elongation factor 1-alpha 2	EEF1A2			11	4	4	25.3	11.7	11.7	50.47	7.32	28943000
P61978-3;P61978-2;B4DFF1;P61978;Q5T6W5;Q5T6W2;Q5T6W1	Heterogeneous nuclear ribonucleoprotein K	HNRNPK		Y	18	18	18	43.9	43.9	43.9	48.562	131.95	380520000
P34932;F5H3R0;Q9BUK9	Heat shock 70 kDa protein 4	HSPA4		Y	27	27	23	42.7	42.7	37.1	94.33	155.39	170990000
Q9UQ80;F8VTY8;H0Y3X3;F8VR77;F8VRZ3;H0YIN7;F8W0A3;F8VZ69	Proliferation-associated protein 2G4	PA2G4		Y	12	12	12	31.5	31.5	31.5	43.786	46.14	55637000
Q9NTK5;Q9NTK5-2;Q9NTK5-3;C9JTK6;C9JCJ9	Obg-like ATPase 1	OLA1		Y	8	8	8	24.5	24.5	24.5	44.743	22.286	20153000
E7EVA0;P27816-6;P27816;P27816-2;B9ZVR1;E9PGM5;P27816-5;P27816-4;H7C4C5;H0Y2V1;B5MEG9;C9JFC3;F8W9U4;B4DSQ1;H7C456;P27816-7	Microtubule-associated protein;Microtubule-associated protein 4	MAP4			13	13	13	8	8	8	245.44	27.07	58173000
Q13162;H7C3T4;E9PEN3;A6NG45;A6NJJ0	Peroxiredoxin-4	PRDX4		Y	9	6	6	36.9	29.9	29.9	30.54	21.664	8057100
P05783;F8VZY9;CON__H-INV:HIT000015463;CON__Q92764;C4AM86;CON__Q497I4;Q92764	Keratin, type I cytoskeletal 18	KRT18			31	30	22	63.5	61.9	48.8	48.057	169.45	948440000
P39748;F5H1Y3	Flap endonuclease 1	FEN1		Y	3	3	3	12.4	12.4	12.4	42.592	30.8	19419000
E9PIR7;B2R5P6;E2QRB9;B7Z2S5;E9PNQ6;E7ESI6;E7EW10;Q16881-5;Q16881-2;Q16881-4;Q16881-3;Q16881-6;Q16881;F5H780;E9PMY9;E9PKD3;E9PIZ5;E9PLT3;E9PKI4;E9PQI3;E7EWK1;F5H1L4;E7ENA2;D3YTF8;F5H2V0;F5H2M2;D3YTF9;Q9NNW7-2;Q9NNW7	Thioredoxin reductase 1, cytoplasmic	TXNRD1		Y	11	11	11	27.6	27.6	27.6	53.166	34.005	136850000
E9PGK1;P08133;A6NN80;B7Z582;E7EMC6;E5RK69;E5RJF5;E5RK63;E5RFF0;H0YC77;E5RI05;E5RIU8;E5RJR0	Annexin A6;Annexin	ANXA6		Y	15	15	15	28.5	28.5	28.5	72.423	61.082	63319000
B4E0H8;P26006;P26006-1;H0YA49;D6R9X8;B4DDT0;H0YA32	Integrin alpha-3;Integrin alpha-3 heavy chain;Integrin alpha-3 light chain	ITGA3		Y	11	11	11	11.7	11.7	11.7	115.17	40.896	59313000
P62633-2;P62633;B4DP17;P62633-3;P62633-5;P62633-4;E9PDR7;D6RAT4	Cellular nucleic acid-binding protein	CNBP		Y	6	6	6	44.1	44.1	44.1	18.742	13.211	3573300
B4DTT0;H7C3P4;F6S8M0;B4DYH8;P15586;F5H4C6;H0YFA9;F5H260	N-acetylglucosamine-6-sulfatase	GNS			4	4	4	9	9	9	53.42	10.106	14728000
P11216;F5GZH7;P11217;H0Y4Z6;P11217-2;E7END0	Glycogen phosphorylase, brain form	PYGB		Y	19	15	15	26.6	22.3	22.3	96.695	36.312	36409000
P52597;B4DKS8;F5GZT4	Heterogeneous nuclear ribonucleoprotein F;Heterogeneous nuclear ribonucleoprotein F, N-terminally processed	HNRNPF		Y	7	5	5	24.1	17.6	17.6	45.671	40.788	55897000
P00533;E9PFD7;Q504U8;H0Y3N3;P00533-4;P00533-3;P00533-2;F8W704;C9JYS6;H3BLT0;B4DTR1;P04626-3;P04626-2;P04626-4;P04626;Q15303-4;Q15303-3;Q15303-2;Q15303	Epidermal growth factor receptor;Receptor protein-tyrosine kinase	EGFR		Y	18	18	18	18.7	18.7	18.7	134.28	68.84	108610000
B3KQ59;Q9Y230	RuvB-like 2	RUVBL2		Y	9	9	9	28.5	28.5	28.5	46.306	25.806	14290000
P81605;P81605-2	Dermcidin;Survival-promoting peptide;DCD-1	DCD			3	3	3	22.7	22.7	22.7	11.284	9.7566	37952000
P98179	RNA-binding protein 3	RBM3		Y	4	4	4	35	35	35	17.17	9.4215	8923600
P13010;C9JZ81;H7C0H9	X-ray repair cross-complementing protein 5	XRCC5		Y	10	10	10	14.9	14.9	14.9	82.704	38.423	33841000
P16615-5;P16615-2;P16615-3;P16615;H7C5W9;P16615-4;Q8N3X5;F8WC06;B3KY17;O14983-2;Q93084-4;Q93084-2;O14983;Q93084-3;Q93084-7;Q93084;Q93084-6;Q93084-5	Sarcoplasmic/endoplasmic reticulum calcium ATPase 2	ATP2A2		Y	4	4	4	5.5	5.5	5.5	109.73	23.127	14524000
Q86V81;E9PB61	THO complex subunit 4	ALYREF			3	3	3	16.3	16.3	16.3	26.888	10.804	18569000
Q99832-3;Q99832;F5GZK5;B8ZZC9;Q99832-4;B7Z1C9;Q99832-2;F8WAM2	T-complex protein 1 subunit eta	CCT7		Y	18	18	18	40.9	40.9	40.9	54.804	39.863	99930000
Q9Y2S6	Translation machinery-associated protein 7	TMA7			3	3	3	31.2	31.2	31.2	7.0662	5.1358	7777100
Q96PD2;Q96PD2-2	Discoidin, CUB and LCCL domain-containing protein 2	DCBLD2			2	2	2	2.8	2.8	2.8	85.034	3.7045	4933800
O60869-2;O60869	Endothelial differentiation-related factor 1	EDF1		Y	5	5	5	36	36	36	15.48	13.513	7241300
P01621	Ig kappa chain V-III region NG9				2	2	2	25	25	25	10.729	4.1264	4819700
P63261;F5H0N0	Actin, cytoplasmic 2;Actin, cytoplasmic 2, N-terminally processed	ACTG1		Y	27	27	1	80	80	4.5	41.792	304.16	24305000000
E9PDQ8;Q96I99;Q96I99-2;F5H4S7;H0Y852	Succinyl-CoA ligase [GDP-forming] subunit beta, mitochondrial	SUCLG2			5	5	5	14.8	14.8	14.8	41.438	14.128	8735400
G5E972;P42167-2;P42167;P42166;H0YJH7	Lamina-associated polypeptide 2, isoforms beta/gamma;Thymopoietin;Thymopentin;Lamina-associated polypeptide 2, isoform alpha;Thymopoietin;Thymopentin	TMPO		Y	4	4	4	13.8	13.8	13.8	46.306	10.601	12788000
E9PBS1;P22234;P22234-2;D6RF62	Multifunctional protein ADE2;Phosphoribosylaminoimidazole-succinocarboxamide synthase;Phosphoribosylaminoimidazole carboxylase	PAICS		Y	7	7	7	17.7	17.7	17.7	45.651	15.832	36543000
F5H776;P33993;F5H4S2;A4D2A2;P33993-2	DNA replication licensing factor MCM7	MCM7		Y	8	8	8	15.9	15.9	15.9	73.941	14.204	13210000
Q13263-2;Q13263	Transcription intermediary factor 1-beta	TRIM28		Y	11	11	11	19	19	19	79.473	46.069	33057000
F8VQ10;Q13838;Q13838-2;Q5STU3;F6WLT2;F8VZL8;H0Y7G4;B4DP52;O00148;F6S4E6;F6UN21;F6TRA5;H0Y7X6;H0Y800;H0Y557;F6UJC5;E9PP12;Q8N5M0;H0Y6N8;H0Y4V8;H0Y6G9;F8W0J0;H0Y400;B4DIJ6;B1Q2N1;F6QWI5;F6U6E2;F6S2B7;F6SXL5;E7EMX2;F6V772;F6QYI9;F6R6M7;H0YCC6	Spliceosome RNA helicase DDX39B;ATP-dependent RNA helicase DDX39A	DDX39B;hCG_2005638;DDX39A		Y	8	8	8	19.4	19.4	19.4	50.745	16.861	71371000
P46063;F5H4P4;F5H3W0;F5H2L2;F8WA66;F8WD97	ATP-dependent DNA helicase Q1	RECQL			8	8	8	13.4	13.4	13.4	73.457	16.873	18028000
H0YHG0;P82979;F8VZQ9	SAP domain-containing ribonucleoprotein	SARNP		Y	4	4	4	9.2	9.2	9.2	59.075	33.291	2894600
B4DPJ8;P40227;A6NCD2;Q92526;Q92526-2;B4DX20	T-complex protein 1 subunit zeta	CCT6A		Y	13	13	13	33.8	33.8	33.8	54.867	53.537	114180000
P61160;F5H6T1;G3V1L8;E9PF41	Actin-related protein 2	ACTR2		Y	6	6	6	19	19	19	44.76	34.954	30391000
Q96PK6;F8WDX3;F2Z2W2;B8ZZ74;D6RGD8;Q2PYN1;Q96PK6-2;B0LM41	RNA-binding protein 14	RBM14		Y	7	7	7	14.5	14.5	14.5	69.491	20.598	17898000
E9PFN5;Q9Y2Q3;Q9Y2Q3-3;Q9Y2Q3-2;C9JNT3;Q9Y2Q3-4	Glutathione S-transferase kappa 1	GSTK1			5	5	5	34.2	34.2	34.2	21.707	20.414	7139200
B5MCX3;Q15019;Q15019-2;C9J2Q4;H7C310;C9IY94;C9J938;C9JB25;H7C2Y0;C9IZU3;C9JQJ4;B5MD47	Septin-2	2016-09-02			7	7	7	28.7	28.7	28.7	36.94	48.673	18254000
P20340-2;P20340;F5GZB1;F5H3K7;F5GXN4;H7BYW1;H0YGL6;Q1W5D8;F5H668;Q9NRW1;F5H440;C9JU14;F5GX61;C9JB90;C9J0I2;Q14964	Ras-related protein Rab-6A;Ras-related protein Rab-6B	RAB6A;RAB6B			5	5	5	28.8	28.8	28.8	23.548	11.006	8719400
P02545;Q6UYC3;P02545-3;D6RAQ3;E7EUI9;Q5TCJ4	Prelamin-A/C;Lamin-A/C	LMNA		Y	62	62	4	74.8	74.8	14.2	74.139	323.31	4182600000
Q9UBM7;B4E1K5;E9PMT8;E9PM00;E9PJ54;H0YE57	7-dehydrocholesterol reductase	DHCR7			4	4	4	10.9	10.9	10.9	54.489	14.424	18288000
Q00839;B3KX72;Q00839-2;Q5RI18	Heterogeneous nuclear ribonucleoprotein U	HNRNPU		Y	15	15	15	20.6	20.6	20.6	90.583	68.33	81247000
P68371;B4DFH6	Tubulin beta-4B chain	TUBB4B			26	26	1	67	67	2.7	49.83	323.31	2720400000
Q08211;F5GXA5;Q08211-2	ATP-dependent RNA helicase A	DHX9		Y	12	12	12	11.3	11.3	11.3	140.96	30.455	17051000
Q13423;D6RAI5;D6RHU2;E9PCX7;F5H8A9;B4DMN9	NAD(P) transhydrogenase, mitochondrial	NNT			4	4	4	4	4	4	113.89	6.7399	5771600
P00505;E7ERW2;B4DY39	Aspartate aminotransferase, mitochondrial	GOT2		Y	13	13	13	38.1	38.1	38.1	47.517	75.739	157560000
Q9NYL9;H0YKU1;H0YNJ8;G5EA42;Q9NZR1	Tropomodulin-3	TMOD3		Y	7	7	7	29	29	29	39.594	36.008	45709000
Q9H5V8;Q9H5V8-2;Q9H5V8-3	CUB domain-containing protein 1	CDCP1			18	18	18	24.4	24.4	24.4	92.931	40.984	146950000
P00558;B7Z7A9;B4E1H9;B4DHM5;E7ERH5;P07205	Phosphoglycerate kinase 1;Phosphoglycerate kinase	PGK1		Y	24	24	24	65	65	65	44.614	181.76	1665300000
F5H309;Q9HA64;F5H4E4	Ketosamine-3-kinase	FN3KRP			3	3	3	12.8	12.8	12.8	31.43	6.2812	2635900
F5H740;Q9Y277;Q9Y277-2;E5RK27;E5RFP6;E5RJN6;E5RHZ6;E5RHE1	Voltage-dependent anion-selective channel protein 3	VDAC3		Y	3	3	3	12.7	12.7	12.7	30.757	6.4263	9121000
D6RAF8;Q14103-3;Q14103;H0YA96;H0Y8G5;H7BXN2;B4DTC3;Q14103-4;Q14103-2;D6RBQ9;D6RD83;F5H6R6	Heterogeneous nuclear ribonucleoprotein D0	HNRNPD		Y	7	7	2	39.4	39.4	14.5	23.076	36.764	23379000
Q5T749	Keratinocyte proline-rich protein	KPRP			10	10	10	24.4	24.4	24.4	64.135	18.756	32908000
B4DNN3;B4DWJ2;P47897;H7C0R3;F2Z2V6;C9JSG9;B7Z840;C9J165	Glutamine--tRNA ligase	QARS		Y	10	10	10	16.4	16.4	16.4	82.245	34.373	17136000
Q9BWD1;B7Z233	Acetyl-CoA acetyltransferase, cytosolic	ACAT2		Y	8	8	8	39	39	39	41.35	25.17	43981000
F5H8K4;O43242;B4DT72;H0YGV8	26S proteasome non-ATPase regulatory subunit 3	PSMD3		Y	9	9	9	20.3	20.3	20.3	59.767	27.209	18725000
P23526;F5H737	Adenosylhomocysteinase	AHCY		Y	16	16	16	37.7	37.7	37.7	47.716	45.203	133070000
Q8TCT9-5;Q8TCT9;Q8TCT9-4;Q8TCT9-2	Minor histocompatibility antigen H13	HM13			2	2	2	10.7	10.7	10.7	36.813	6.5723	2765400
Q9Y265;Q9Y265-2;E7ETR0;H7C4G5	RuvB-like 1	RUVBL1		Y	5	5	5	13.4	13.4	13.4	50.227	16.648	27451000
P17858;P17858-2;F5H3H2	ATP-dependent 6-phosphofructokinase, liver type	PFKL		Y	9	7	6	14.9	11.3	10.1	85.018	16.107	15884000
E9PLH9;E9PP14;E9PKL9;Q13630;E9PP60	GDP-L-fucose synthase	TSTA3		Y	2	2	2	19.3	19.3	19.3	12.885	5.2461	5437300
P12956;B1AHC7;B1AHC9;B1AHC8;F5H1I8	X-ray repair cross-complementing protein 6	XRCC6		Y	15	15	15	25.8	25.8	25.8	69.842	39.597	87030000
C9K039;P53814-5;P53814;P53814-6;B5MC56;E7ETT8;P53814-2;C9JGQ0;C9JP19;C9JQZ8	Smoothelin	SMTN		Y	6	6	6	7.9	7.9	7.9	99.148	12.279	10846000
Q86UY0;B2RDM2;Q8NBS9	Thioredoxin domain-containing protein 5	TXNDC5		Y	4	4	4	14.2	14.2	14.2	40.369	11.962	7030200
B4DS57;F5H3J2;P49321;P49321-3;Q5T624;Q5T626;P49321-2;H0YDS9;H0YF33;E9PRH9;E9PPR5	Nuclear autoantigenic sperm protein	NASP		Y	8	8	8	17.2	17.2	17.2	74.804	35.501	11830000
Q2L6G8;G8JLG2;Q15517	Corneodesmosin	CDSN		Y	3	3	3	9.6	9.6	9.6	51.539	10.132	9339500
Q12905	Interleukin enhancer-binding factor 2	ILF2		Y	4	4	4	11.3	11.3	11.3	43.062	9.1534	8371300
E7EUY0;P78527-2;P78527	DNA-dependent protein kinase catalytic subunit	PRKDC			7	7	7	2	2	2	465.38	14.863	13104000
H3BMT0;H3BTV5;H3BU16;A6NGP5;H3BMV3;B4DL85;Q9H910-2;Q9H910;B4DLH4	Hematological and neurological expressed 1-like protein	HN1L		Y	2	2	2	24.3	24.3	24.3	12.23	7.0006	5637900
P48444;B0YIW6;E9PEU4;Q6P1Q5;E9PK34	Coatomer subunit delta	ARCN1		Y	6	6	6	12.1	12.1	12.1	57.21	15.009	31076000
P16989-2;P16989-3;P16989	Y-box-binding protein 3	YBX3			7	2	2	28.4	14.9	14.9	31.947	7.3233	6818800
Q2YDC2;O75340;H0Y9X3;H0Y9N1	Programmed cell death protein 6	PDCD6		Y	2	2	2	14.3	14.3	14.3	21.664	4.1268	2305400
P07384;H7C5Z3;E9PLX0;E9PJJ3;E9PLC9;E9PMC6;E9PJA6;E9PSA6;E9PLQ6;E9PL37;E9PQB3;E9PRM1;E9PIA9	Calpain-1 catalytic subunit	CAPN1	Y	Y	9	9	9	12.6	12.6	12.6	81.889	18.922	26609000
P02786;G3V0E5;F5H6B1;F8WBE5	Transferrin receptor protein 1;Transferrin receptor protein 1, serum form	TFRC		Y	6	6	6	10	10	10	84.87	16.713	11832000
P20700;E9PBF6	Lamin-B1	LMNB1		Y	20	18	17	38.6	37	35.7	66.408	112.46	93698000
O95831-3;O95831;O95831-2;E9PMA0;Q2QKE4;Q1L6K4;O95831-4	Apoptosis-inducing factor 1, mitochondrial	AIFM1		Y	7	7	7	14.1	14.1	14.1	66.294	14.097	19102000
P25787;C9JCK5;Q6MZI6	Proteasome subunit alpha type-2	PSMA2		Y	4	4	4	25.6	25.6	25.6	25.898	9.4003	9688300
E9PBJ5;P31040;E9PEF8;D6RFM5	Succinate dehydrogenase [ubiquinone] flavoprotein subunit, mitochondrial	SDHA		Y	6	6	6	13.5	13.5	13.5	67.299	35.489	14591000
Q8N995;Q01581;D6RIW1	Hydroxymethylglutaryl-CoA synthase, cytoplasmic	HMGCS1		Y	12	12	12	32.8	32.8	32.8	56.238	32.176	83286000
B3KWE1;D6REN6;P12081;B4DY73;B4DDD8;D6RJE6;E7ETE2;F5GZR5;C9JWK3;E9PD60;B4E1C5;C9JW95;C9JV49;B4DDY8;P49590	Histidine--tRNA ligase, cytoplasmic	HARS		Y	5	5	5	12.3	12.3	12.3	49.623	10.997	14522000
Q9UHD8-3;Q9UHD8-7;Q9UHD8-2;Q9UHD8-5;Q9UHD8;Q9UHD8-4;Q9UHD8-9;Q9UHD8-8	Septin-9	2016-09-09			2	2	2	5.9	5.9	5.9	47.501	5.3008	9725100
Q13671;Q13671-2;E9PNR2;E7EM96	Ras and Rab interactor 1	RIN1		Y	11	11	11	22.5	22.5	22.5	84.098	32.173	21825000
P11766;H0YAG8	Alcohol dehydrogenase class-3	ADH5		Y	2	2	2	7	7	7	39.724	3.2588	2294800
Q15293;B7Z1M1;E9PNT6;E9PJD5;E9PP27	Reticulocalbin-1	RCN1			5	5	5	17.2	17.2	17.2	38.89	17.172	5999400
E7ET98;Q07666-2;Q07666;F5H5F6;Q5VWX1;Q07666-3;E5RG12;H0YAQ1;H0YAQ3;E5RJZ9;Q5STV6;O75525-2;O75525;Q9UBC1-2;Q5STV4;Q5ST96;Q9UBC1	KH domain-containing, RNA-binding, signal transduction-associated protein 1	KHDRBS1		Y	5	5	5	12.6	12.6	12.6	45.957	35.615	25462000
H0Y2X5;E7ENA1;P47895;H0YNQ3;H0YKF9;B4E0M6;H0YMG7;F5H3R1;H0YM00;F5H2Y9;O94788	Aldehyde dehydrogenase family 1 member A3	ALDH1A3			7	7	7	22.7	22.7	22.7	44.256	53.411	22959000
F5H012;P19474;P19474-2;H0YDP8	E3 ubiquitin-protein ligase TRIM21	TRIM21			12	12	12	27.6	27.6	27.6	54.081	27.154	63411000
P08670;B0YJC4;F5H288;B0YJC5;Q5JVS8;P17661;B4E192;P14136-3;E9PAX3;P14136;P14136-2;E7EMV2;E7ESP9;Q16352;E9PBF7;P07196;P07197	Vimentin	VIM	Y	Y	27	24	23	58.8	55.4	53.4	53.651	182.67	162660000
F5GYZ3;Q15233;H7C367;C9JYS8;C9IZL7;C9J4X2	Non-POU domain-containing octamer-binding protein	NONO		Y	18	15	14	47.1	42.9	41.1	43.866	86.125	97247000
H7C5G6;Q0VF49	Uncharacterized protein KIAA2012	KIAA2012			1	1	1	1.9	1.9	1.9	73.93	-2	236840
D6RAT1;O43679-3		LDB2			1	1	1	8.5	8.5	8.5	19.416	-2	611560
H0Y6I0;Q13439-3;Q13439-4;Q13439;F8W8Q7	Golgin subfamily A member 4	GOLGA4			2	2	2	1.3	1.3	1.3	246.6	2.2389	198350
P14735;B7ZAU2	Insulin-degrading enzyme	IDE		Y	3	3	3	3.5	3.5	3.5	117.97	3.2151	3574100
Q13155;A8MU58;F8W950	Aminoacyl tRNA synthase complex-interacting multifunctional protein 2	AIMP2		Y	3	3	3	14.4	14.4	14.4	35.348	6.9501	2664400
A8MUB1;P68366;C9JEV8;C9JQ00;C9JJQ8;C9JDL2	Tubulin alpha-4A chain	TUBA4A		Y	21	3	3	55.9	9	9	48.328	6.0203	8934500
F5H5V4;F5GX23;F8W7V8;O00233-2;O00233;F5H7X1;F5H169;F5H182	26S proteasome non-ATPase regulatory subunit 9	PSMD9		Y	3	3	3	24.2	24.2	24.2	16.913	3.6336	727500
A6PVN5;Q15257-3;Q15257-2;Q15257;Q68CR8;A6PVN6;Q5T949;Q5T948;B4DZF8;Q15257-4;B7ZBQ0;A6PVN7;A6PVN8;C9IZ76;A6PVN9	Serine/threonine-protein phosphatase 2A activator	PPP2R4;DKFZp781M17165		Y	3	3	3	11.2	11.2	11.2	37.375	4.0794	1056900
Q6ZVX7	F-box only protein 50	NCCRP1			2	2	2	14.9	14.9	14.9	30.847	2.668	5807100
P05204;Q15651-2;O00479;Q15651	Non-histone chromosomal protein HMG-17	HMGN2			3	3	3	37.8	37.8	37.8	9.3926	4.1789	1255300
Q06124-3;Q06124-2;Q06124;H0YF12	Tyrosine-protein phosphatase non-receptor type 11	PTPN11	Y	Y	4	4	4	9.1	9.1	9.1	52.827	4.4437	1900900
F2Z2U8;G8JLL9;Q7Z406;Q7Z406-6;Q7Z406-2;F2Z2S7;F2Z2U9;Q7Z406-5;Q7Z406-4	Myosin-14	MYH14		Y	16	2	2	7.1	1.5	1.5	231.21	25.997	1006700000
P36969-2;P36969	Phospholipid hydroperoxide glutathione peroxidase, mitochondrial	GPX4		Y	2	2	2	12.4	12.4	12.4	19.525	3.5086	1084200
P54727;H0Y579;E9PGR9;G5E9P0;Q5W0S4;Q5W0S5	UV excision repair protein RAD23 homolog B	RAD23B		Y	3	3	3	11.7	11.7	11.7	43.171	4.0943	5551800
F5H4R9;P50570-2;A8K1B6;P50570;E9PEQ4;E5RHK8;C9JXE5;Q6P2G1;Q9UQ16-2;Q9UQ16-3;Q9UQ16;Q9UQ16-4;F5H722;E5RIK2;H3BLY9	Dynamin-2;Dynamin-3	DNM2;DNM3	Y		3	3	2	5.4	5.4	4.3	97.993	3.8061	2038200
E9PCB6;F8W713;Q9BYT8;H0YAK4;H0YAF7	Neurolysin, mitochondrial	NLN		Y	4	4	4	7.2	7.2	7.2	68.867	5.7361	4915000
B0QY89;G8JLH4;Q9Y262;H7C3A0;C9JHP4;C9K0Q7;B3KNG0;B0QY90	Eukaryotic translation initiation factor 3 subunit L	EIF3L		Y	6	6	6	11.4	11.4	11.4	70.901	25.437	9081000
Q86VP6-2;Q86VP6;H0YGP5;H0YH27;Q86VP6-3	Cullin-associated NEDD8-dissociated protein 1	CAND1		Y	6	6	6	7.3	7.3	7.3	117.89	17.215	16532000
Q9Y3I0;E9PCW3;E7EQS9;E7EVP9	tRNA-splicing ligase RtcB homolog	RTCB			5	5	5	12.1	12.1	12.1	55.21	20.144	6824800
Q13148;Q13148-2;B1AKP7;G3V162;B4DJ45	TAR DNA-binding protein 43	TARDBP		Y	3	3	3	9.4	9.4	9.4	44.739	14.466	5110600
Q08170;B4DJK0;B4DUA4;F6T1J1;E7EMJ8;Q13243-3;Q13243;Q13247-3;Q13247	Serine/arginine-rich splicing factor 4;Serine/arginine-rich splicing factor 5;Serine/arginine-rich splicing factor 6	SRSF4;SRSF5;SRSF6		Y	2	2	2	4.5	4.5	4.5	56.678	3.0096	108940
Q9Y3A5;F8WCV5;F8WE72	Ribosome maturation protein SBDS	SBDS		Y	2	2	2	7.2	7.2	7.2	28.763	2.1833	136180
Q56VL3	OCIA domain-containing protein 2	OCIAD2			2	2	2	15.6	15.6	15.6	16.953	3.6872	368260
P50416-2;P50416	Carnitine O-palmitoyltransferase 1, liver isoform	CPT1A			1	1	1	1.9	1.9	1.9	86.238	2.1768	317560
F5H7M3;E7ESJ9;H0YDD4;E9PEJ4;P10515	Acetyltransferase component of pyruvate dehydrogenase complex;Dihydrolipoyllysine-residue acetyltransferase component of pyruvate dehydrogenase complex, mitochondrial	DLAT		Y	1	1	1	3.6	3.6	3.6	44.661	3.0525	8102300
Q9BXP5-5;Q9BXP5-4;Q9BXP5-2;Q9BXP5-3;Q9BXP5;H7C159;E7EPT2;H7C3A1	Serrate RNA effector molecule homolog	SRRT		Y	2	2	2	3.8	3.8	3.8	96.221	10.999	1065500
E7EUR0;E7EX90;A8MWX9;G5E9H4;Q14203-2;E9PFS5;E9PGE1;A8MY36;Q14203;Q6AWB1	Dynactin subunit 1	DCTN1;DKFZp686E0752		Y	3	3	3	3.4	3.4	3.4	138.9	3.0851	925890
E7EUJ8;P12277;G3V461;H0YJG0;G3V4N7	Creatine kinase B-type	CKB			3	3	3	13	13	13	38.725	6.8207	2322100
O00767	Acyl-CoA desaturase	SCD			2	2	2	7	7	7	41.522	3.0089	492710
B4DNK3;Q12904;Q12904-2;D6R937	Aminoacyl tRNA synthase complex-interacting multifunctional protein 1;Endothelial monocyte-activating polypeptide 2	AIMP1		Y	2	2	2	10.8	10.8	10.8	29.745	2.9842	998050
Q5H907;Q5H909;H7BXW3;Q9UNF1-2;Q9UNF1;Q9Y5V3;Q9Y5V3-2	Melanoma-associated antigen D2	MAGED2			3	3	3	5.8	5.8	5.8	55.795	4.4697	1996900
Q9UMS4	Pre-mRNA-processing factor 19	PRPF19		Y	2	2	2	4.2	4.2	4.2	55.18	3.3081	1874100
Q9BVK6;F8W7F7	Transmembrane emp24 domain-containing protein 9	TMED9		Y	3	3	2	15.7	15.7	8.5	27.277	7.5774	3054200
Q96HN2-2;Q96HN2;D7UEQ7;H0Y8B3;F8W7N8;O43865-2;Q96HN2-3;D9N155;O43865;C9K0S0	Putative adenosylhomocysteinase 3;Adenosylhomocysteinase;Putative adenosylhomocysteinase 2	AHCYL2;AHCYL1		Y	3	3	3	4.9	4.9	4.9	66.592	4.3985	1803400
A8K3Z3;P62195;Q8NB90-3;Q8NB90-2;Q8NB90	26S protease regulatory subunit 8	PSMC5		Y	4	4	4	11.3	11.3	11.3	44.784	8.5273	5505200
Q02224-2;Q02224;Q02224-3;F8W957;D6RBW0	Centromere-associated protein E	CENPE		Y	4	4	4	1.4	1.4	1.4	312.15	4.7822	79100000
F5H669;Q8N684-2;Q8N684;Q8N684-3;F5H5B7;F5H1W4;F5H2K8;F5H6P5;F5H6A8;F5GXA3;C9JM38;C9J286;C9J323;F5H6M0;F5GWE6;F5H047	Cleavage and polyadenylation specificity factor subunit 7	CPSF7		Y	2	2	2	6.1	6.1	6.1	41.265	3.2128	468650
Q07812-5;Q07812-7;Q07812-8;Q07812;Q07812-2;Q07812-6	Apoptosis regulator BAX	BAX		Y	3	3	3	22.6	22.6	22.6	18.129	7.3118	4900100
F8W930;Q9Y6M1-5;Q9Y6M1-6;Q9Y6M1-3;Q9Y6M1-4;Q9Y6M1-1;Q9Y6M1;O00425-2;C9JT33;Q9NZI8;O00425	Insulin-like growth factor 2 mRNA-binding protein 2;Insulin-like growth factor 2 mRNA-binding protein 3;Insulin-like growth factor 2 mRNA-binding protein 1	IGF2BP2;IGF2BP3;IGF2BP1		Y	2	2	2	4.3	4.3	4.3	66.785	4.0195	1474100
P29508-2;P29508;F8W9L1;H0Y5H9;P48594	Serpin B3	SERPINB3			3	3	3	11.5	11.5	11.5	38.549	5.6532	3277600
F5H698;B4DER1;B4DJ10;Q9P2J5;Q2TU79;F5H2Z9	Leucine--tRNA ligase, cytoplasmic	LARS		Y	4	4	4	5.1	5.1	5.1	129.21	10.35	6294200
Q8IWW6-3;Q8IWW6-2;Q504X1;Q8IWW6;H0Y5D8	Rho GTPase-activating protein 12	ARHGAP12			4	4	4	4.8	4.8	4.8	90.402	7.1718	1489200
F5H1R9;Q9NVD7;E9PS97;B7Z952;A6NG58;B5MDI0;Q9NVD7-2;B0QYM8;Q9HBI1;Q9HBI1-2	Alpha-parvin	PARVA	Y	Y	3	3	3	9.7	9.7	9.7	42.35	10.043	4293700
F8WAE5;B4DF96;B4DQ14;Q9BY44;C9IZE1;H7C5R5;Q9BY44-2	Eukaryotic translation initiation factor 2A;Eukaryotic translation initiation factor 2A, N-terminally processed	EIF2A		Y	2	2	2	5.3	5.3	5.3	64.449	2.3106	1088900
E7EUT8;Q12874	Splicing factor 3A subunit 3	SF3A3		Y	2	2	2	3.8	3.8	3.8	52.454	3.5543	1604400
P56192;B3KVK7;H0YIP0;A6NC17;H0YHV5;H0YIC2;H0YHL6;H0YI94;H0YI27;F5H2V6	Methionine--tRNA ligase, cytoplasmic	MARS		Y	7	7	7	9.6	9.6	9.6	101.11	14.988	15030000
Q9UNM6;B4DJ66;Q9UNM6-2;H0YD73;E9PL38;E9PPD2;E9PQG3	26S proteasome non-ATPase regulatory subunit 13	PSMD13		Y	5	5	5	14.4	14.4	14.4	42.945	11.256	4849600
F5H6K0;O43143	Pre-mRNA-splicing factor ATP-dependent RNA helicase DHX15	DHX15		Y	4	4	4	6.4	6.4	6.4	89.502	9.0239	5108300
Q05BK6;G5E9V1;Q92734;C9JUE0;C9JJP5;C9JTY3	Protein TFG	TFG		Y	4	4	4	19.7	19.7	19.7	40.691	5.8871	9283700
Q96S70;O43933	Peroxisome biogenesis factor 1	PEX1R633Ter;PEX1			1	1	1	1.9	1.9	1.9	71.22	3.1404	10194000
Q13347;Q5TFK1	Eukaryotic translation initiation factor 3 subunit I	EIF3I		Y	5	5	5	16.6	16.6	16.6	36.501	11.714	4953700
P05106;B4DTY9;P05106-2;P05106-3	Integrin beta-3;Integrin beta	ITGB3		Y	7	7	7	10.3	10.3	10.3	87.057	12.802	5842700
Q9Y678;F5GXH1;H0Y8X7;Q9UBF2	Coatomer subunit gamma-1	COPG1			6	6	6	8.2	8.2	8.2	97.717	13.114	11960000
Q9HDC9-2;Q9HDC9;H0Y512	Adipocyte plasma membrane-associated protein	APMAP			3	3	3	13.5	13.5	13.5	32.161	5.8891	3970700
O60884;H3BMW5	DnaJ homolog subfamily A member 2	DNAJA2		Y	4	4	4	10	10	10	45.745	6.9249	4848800
G3V4W0;B4DY08;G3V4C1;B2R603;G3V2Q1;P07910-3;P07910-4;P07910-2;P07910;G3V2H6;G3V4M8;Q569J8;G3V5X6;G3V3K6;G3V251;B4DSU6;G3V555;G3V5V7;G3V575;G8JL89;G3V2D6;G3V576;D3DPI2;O60812	Heterogeneous nuclear ribonucleoproteins C1/C2;Heterogeneous nuclear ribonucleoprotein C-like 1	HNRNPC;HNRPC;hCG_1641229;HNRNPCL1			2	2	2	9.9	9.9	9.9	28.916	6.0751	1680300
B4DHX4;P31150;G5E9U5	Rab GDP dissociation inhibitor alpha	GDI1		Y	12	7	7	37.9	22.3	22.3	46.908	28.577	9834200
Q9GZT3;H0YJ40;G3V4X6;G3V2S9;H0YJW7;H0YJI1;H0YJ07;H0YJU7	SRA stem-loop-interacting RNA-binding protein, mitochondrial	SLIRP			4	4	4	42.2	42.2	42.2	12.349	10.424	4161300
Q99536;B3KUF8;B0AZP7;E9PF80	Synaptic vesicle membrane protein VAT-1 homolog	VAT1		Y	10	10	10	33.1	33.1	33.1	41.92	20.627	35986000
B4DWL3;P11279	Lysosome-associated membrane glycoprotein 1	LAMP1		Y	2	2	2	5.2	5.2	5.2	38.985	4.5979	15104000
P42224;P42224-2;E7EPD2;D2KFR9;H7BZB5;E9PH66;E7ENM1;H0YG89	Signal transducer and activator of transcription 1-alpha/beta	STAT1		Y	8	8	8	13.5	13.5	13.5	87.334	18.544	19173000
B4DLN1;P52815;F8W9G5	39S ribosomal protein L12, mitochondrial	MRPL12		Y	4	4	4	7.2	7.2	7.2	48.099	9.3407	4244300
P26196;Q8IV96	Probable ATP-dependent RNA helicase DDX6	DDX6		Y	7	7	7	19.3	19.3	19.3	54.416	18.062	13087000
Q96TA1-2;Q96TA1;F5H3T0	Niban-like protein 1	FAM129B		Y	7	7	7	12.7	12.7	12.7	82.682	38.188	48731000
Q5H962;E9PD66;E7EVU8;Q7Z6Z7-2;Q7Z6Z7-3;Q7Z6Z7;H0Y7U1;E9PEH3	E3 ubiquitin-protein ligase HUWE1	HUWE1		Y	2	2	2	1.1	1.1	1.1	186.22	2.3515	13936000
A8MX97;Q13492-3;Q13492-2;F8VPG7;Q13492;E9PN05;E9PJT1;E9PK13;E5RFU0;E5RHK9;E9PKP6;E9PI56;E5RFC6;E5RK51;E5RIJ5;E9PLJ8;E5RGY9;E9PDG8;F5GWN7;O60641-3;E5RI02;O60641	Phosphatidylinositol-binding clathrin assembly protein	PICALM			3	3	3	7.1	7.1	7.1	71.738	81.874	11804000
O00560;B4DHN5;E9PBU7;O00560-3;O00560-2	Syntenin-1	SDCBP	Y	Y	2	2	2	10.4	10.4	10.4	32.444	16.488	3316800
P21281;B4DQI9;B4DFM5;H0YC04	V-type proton ATPase subunit B, brain isoform	ATP6V1B2		Y	3	3	3	7.4	7.4	7.4	56.5	7.3535	4300600
P39687;H0YN26;F2Z3H3	Acidic leucine-rich nuclear phosphoprotein 32 family member A	ANP32A		Y	6	3	3	26.5	18.5	18.5	28.585	5.9383	3040200
O43852-4;O43852-3;F5H3F1;O43852-2;O43852;H0Y875;F5GZT6;F5H6K9;F5H4F5;F5H1Q9;F5H879	Calumenin	CALU		Y	3	3	3	11.8	11.8	11.8	38.078	8.7748	4325800
F8W7I9;P46060;B0QYT5;B0QYT4;H0Y4Q3	Ran GTPase-activating protein 1	RANGAP1		Y	3	3	3	7.5	7.5	7.5	57.774	5.3956	4341100
Q9UL25	Ras-related protein Rab-21	RAB21		Y	3	3	3	22.7	22.7	22.7	24.347	14.94	5623600
P28838-2;P28838;H0Y9Q1	Cytosol aminopeptidase	LAP3		Y	4	4	4	11.1	11.1	11.1	52.771	11.392	7462900
E9PP31;E9PLA9;E9PEK6;G3V153;Q14444-2;Q14444	Caprin-1	CAPRIN1		Y	2	2	2	12.9	12.9	12.9	19.381	6.366	9668900
P30419;B7Z8J4;P30419-2	Glycylpeptide N-tetradecanoyltransferase 1	NMT1		Y	6	6	6	16.5	16.5	16.5	56.806	11.105	10546000
A6NJA2;P54578;B7Z4N8	Ubiquitin carboxyl-terminal hydrolase;Ubiquitin carboxyl-terminal hydrolase 14	USP14		Y	9	9	9	24.4	24.4	24.4	52.385	16.644	21202000
O43776;B4DN60;F5H015;B4DG16	Asparagine--tRNA ligase, cytoplasmic	NARS		Y	3	3	3	8	8	8	62.942	28.663	6556500
P47914	60S ribosomal protein L29	RPL29			2	2	2	14.5	14.5	14.5	17.752	4.9456	8890000
H3BNA4;B4DR70;E7EUX0;H3BPE7;P35637-2;P35637;H3BVD6	RNA-binding protein FUS	FUS		Y	4	3	3	19.4	19.4	19.4	27.687	27.631	6320500
P55809;E9PDW2;H0YGE8;B7Z528	Succinyl-CoA:3-ketoacid coenzyme A transferase 1, mitochondrial	OXCT1		Y	9	9	9	18.8	18.8	18.8	56.157	14.487	15517000
D6REM6;A8MXP9;P43243;D6R991;B3KM87;P43243-2;H0Y8T4;D6RB45;D6R9F3;D6RAM9;D6RAY2;D6RBS2;D6RCM3;D6REK4;D6R8Z5;D6RBI2;D6RBK5;D6RE02;D6RIA2;Q68E03	Matrin-3	MATR3		Y	7	7	7	13.6	13.6	13.6	88.358	46.742	13295000
E7EPB0;F5GY55;Q16531;B4DZP5;F5H775;F5H6C5;F5H238;F5H7A0;F5GZ34;F5H0Y5;F5H4N9;F5H581;B4DG00	DNA damage-binding protein 1	DDB1		Y	5	5	5	5.4	5.4	5.4	112.15	7.9545	5382300
P68133;P68032;Q5T8M8;A6NL76;P63267;P62736;E7EQV5;Q5T8M7;F5H1C1;B4DUI8;F8WB63;B8ZZJ2;C9JFL5;F6UVQ4;F6QUT6;E9PG30;F8WCH0	Actin, alpha skeletal muscle;Actin, alpha cardiac muscle 1;Actin, gamma-enteric smooth muscle;Actin, aortic smooth muscle	ACTA1;ACTC1;ACTG2;ACTA2			15	2	2	33.4	7.2	7.2	42.051	7.3279	43929000
H3BQQ9;B0QYN7;P63279;H3BPC4;H3BSW2	SUMO-conjugating enzyme UBC9	UBE2I		Y	3	3	3	19	19	19	15.516	6.5961	7271200
P49006	MARCKS-related protein	MARCKSL1		Y	2	2	2	14.4	14.4	14.4	19.529	3.4164	1011700
A8MXL6;E9PHR5;A8MV37;P55735;A8MTA5;E7ERC8;A8MTC1;A8MWR8	Protein SEC13 homolog	SEC13		Y	2	2	2	7.7	7.7	7.7	31.595	2.6578	822620
B7Z4B8;Q9BUJ2-4;Q9BUJ2-2;Q9BUJ2;Q9BUJ2-3	Heterogeneous nuclear ribonucleoprotein U-like protein 1	HNRNPUL1		Y	3	3	3	5.6	5.6	5.6	86.121	6.1845	1986800
Q14258	E3 ubiquitin/ISG15 ligase TRIM25	TRIM25		Y	5	5	5	9.4	9.4	9.4	70.973	10.054	2910300
E7ERY7;Q08188	Protein-glutamine gamma-glutamyltransferase E;Protein-glutamine gamma-glutamyltransferase E 50 kDa catalytic chain;Protein-glutamine gamma-glutamyltransferase E 27 kDa non-catalytic chain	TGM3			3	3	3	6.6	6.6	6.6	58.767	6.2041	4196000
B7Z1R5;P38606;B7Z2V6;C9JA17;C9JVW8	V-type proton ATPase catalytic subunit A	ATP6V1A		Y	3	3	3	8	8	8	64.735	8.8935	3692000
F5H0X6;C9JIZ6;F8W6Z6;B1AVU8;P07602;P07602-2;P07602-3	Prosaposin;Saposin-A;Saposin-B-Val;Saposin-B;Saposin-C;Saposin-D	PSAP			3	3	3	6.9	6.9	6.9	50.435	3.881	1426700
B5MBZ0;B5MCW9;Q9HC35;F2Z2B5;F2Z2U0	Echinoderm microtubule-associated protein-like 4	EML4		Y	3	3	3	4.1	4.1	4.1	110.18	4.8618	1335900
B4DR63;P62191;G3V4X1	26S protease regulatory subunit 4	PSMC1		Y	2	2	2	7.6	7.6	7.6	41.167	20.369	7601500
C9JW69;Q5T081;E9PAT9;P18754;P18754-2;H7C497;C9JRH2;C9JMJ4;C9J3R0;C9JQZ4	Regulator of chromosome condensation	RCC1		Y	3	3	3	9.4	9.4	9.4	39.584	3.0621	1961000
A8MTG3;H0Y3M2;O43670-3;O43670-2;O43670;E1P660	BUB3-interacting and GLEBS motif-containing protein ZNF207	ZNF207			3	3	3	8.9	8.9	8.9	47.749	7.3151	4000500
P17931;G3V3R6	Galectin-3;Galectin	LGALS3		Y	4	4	4	17.2	17.2	17.2	26.152	8.9444	3143300
Q5TEE2;Q6IT96;Q13547;E5RFI6;E5RJ04;E5RGV4;E5RHE7;E5RH52;E5RG37;E5RFP9;H3BM24;B3KRS5;Q92769	Histone deacetylase;Histone deacetylase 1;Histone deacetylase 2	HDAC1;HDAC2		Y	2	2	2	9.5	9.5	9.5	24.544	2.3682	1239300
Q9H444	Charged multivesicular body protein 4b	CHMP4B		Y	2	2	2	10.7	10.7	10.7	24.95	21.012	1490700
O14949	Cytochrome b-c1 complex subunit 8	UQCRQ			2	2	2	26.8	26.8	26.8	9.9062	4.3228	1741400
G3V1R9;Q9NPH2-2;G5E9U0;Q9NPH2	Inositol-3-phosphate synthase 1	ISYNA1		Y	2	2	2	5.4	5.4	5.4	44.786	2.6853	832420
O14618;E9PP76;E9PK03	Copper chaperone for superoxide dismutase;Superoxide dismutase [Cu-Zn]	CCS			2	2	2	15.7	15.7	15.7	29.04	3.6982	3039900
B1AHB1;P33992;E7EQY5	DNA helicase;DNA replication licensing factor MCM5	MCM5		Y	5	5	5	9.6	9.6	9.6	77.592	9.2179	11555000
P43686-2;P43686	26S protease regulatory subunit 6B	PSMC4		Y	3	3	3	8	8	8	43.507	5.0001	3429700
B1AKK2;O94760;B4DYP1;B4DGT0;Q5HYC8	N(G),N(G)-dimethylarginine dimethylaminohydrolase 1	DDAH1		Y	2	2	2	7.4	7.4	7.4	31.121	4.0053	4588500
Q5JTV8;H0Y4R4;E9PD36;H0YD16;E9PKD1	Torsin-1A-interacting protein 1	TOR1AIP1		Y	3	3	3	6	6	6	66.248	7.9556	5837600
A6NM98;P41227;Q6P4J0;F8W808;A8MWP7	N-alpha-acetyltransferase 10	NAA10			3	3	3	20.5	20.5	20.5	24.783	6.6357	790330
Q9Y617;Q9Y617-2	Phosphoserine aminotransferase	PSAT1		Y	5	5	5	15.4	15.4	15.4	40.422	7.6362	1677500
Q96CT7	Coiled-coil domain-containing protein 124	CCDC124		Y	2	2	2	10.3	10.3	10.3	25.835	4.6224	2086900
B4E2S7;P13473-2;P13473;P13473-3;B7Z2R9;H0YCG2;E7EVR5	Lysosome-associated membrane glycoprotein 2	LAMP2		Y	3	3	3	7.4	7.4	7.4	39.811	6.7175	14819000
P21399;Q5VZA6;Q9HBB2;Q59FI0	Cytoplasmic aconitate hydratase;Aconitate hydratase	ACO1;IRP1		Y	7	7	7	9.1	9.1	9.1	98.398	17.134	22254000
H0Y4A6;B0V043;P26640;B4DZ61;Q5SP20;H0Y3X9;B0V044;A2ABF4;E7EVJ6	Valine--tRNA ligase	VARS		Y	7	7	7	7.2	7.2	7.2	131.83	14.075	10900000
P16401	Histone H1.5	HIST1H1B		Y	5	4	4	20.8	17.7	17.7	22.58	11.744	12314000
Q13283;F8W7N6;E5RIZ6;F5H4D6;E5RI46;E5RIF8;E5RH42;E5RJU8;Q5HYE9;E5RH00;D6R9X5;D6R9A4;D6RBM9;D6REX8;D6RBR0;D6RE13;D6RBW8;D6RGJ4;D6RAC7;D6RB17;D6RFJ8;Q9UN86-2;Q9UN86	Ras GTPase-activating protein-binding protein 1	G3BP1		Y	8	8	8	23.8	23.8	23.8	52.164	20.327	18752000
Q9Y2W1	Thyroid hormone receptor-associated protein 3	THRAP3		Y	3	3	3	3.6	3.6	3.6	108.66	5.6781	3137800
P09960;P09960-2;F8VV40;P09960-3;B4DEH5	Leukotriene A-4 hydrolase	LTA4H		Y	4	4	4	9.3	9.3	9.3	69.284	9.0495	991800
B4DUT7;F8W720;P49915	GMP synthase [glutamine-hydrolyzing]	GMPS		Y	5	5	5	8.6	8.6	8.6	71.24	8.4999	3876000
P15170-2;H3BR35;F5GWG9;P15170;Q8IYD1	Eukaryotic peptide chain release factor GTP-binding subunit ERF3A;Eukaryotic peptide chain release factor GTP-binding subunit ERF3B	GSPT1;GSPT2		Y	3	3	3	4.2	4.2	4.2	68.6	4.0293	2610800
Q9Y2A7;Q9Y2A7-2	Nck-associated protein 1	NCKAP1		Y	7	7	7	6.6	6.6	6.6	128.79	12.079	8450800
D3DN77;Q7L1Q6-2;Q7L1Q6;Q7L1Q6-4;Q7L1Q6-3;C9IZ80	Basic leucine zipper and W2 domain-containing protein 1	hCG_2022736;BZW1		Y	2	2	2	7.5	7.5	7.5	30.768	2.6496	2491100
P25205	DNA replication licensing factor MCM3	MCM3		Y	10	10	10	14.5	14.5	14.5	90.98	19.496	33195000
H3BP91;P42126-2;P42126;H3BS70;Q96DC0	Enoyl-CoA delta isomerase 1, mitochondrial	ECI1;DCI		Y	3	3	3	12.9	12.9	12.9	31.844	9.1612	3287200
Q9NR12-2;Q9NR12;D6RAN1;D6RF83;H7BYK4;D6RH06;Q9NR12-3;Q9NR12-5;Q9NR12-6;Q9NR12-4	PDZ and LIM domain protein 7	PDLIM7		Y	3	3	3	9.9	9.9	9.9	46.51	5.6666	1951700
B7Z817;Q15392;H7C4B7;B7Z943;F5H0H1	Delta(24)-sterol reductase	DHCR24			3	3	3	6.1	6.1	6.1	54.75	4.6723	3377400
E7EQ04;Q7L576;E7EW33;A8MUM2;F5H583;E7EVJ5;E7EVF4;Q96F07-2;E7EWA4;Q7L576-3;Q7L576-2;Q96F07;H0YL50;H7C229	Cytoplasmic FMR1-interacting protein 1;Cytoplasmic FMR1-interacting protein 2	CYFIP1;CYFIP2		Y	5	5	5	4.7	4.7	4.7	145.44	7.3796	7125200
F5H656;Q8WXF1-2;Q8WXF1;C9JHW1;F5H3C2;E7ESB6;E9PC50;E9PBB0;Q6Y7W6;Q6Y7W6-3	Paraspeckle component 1	PSPC1		Y	4	2	2	8.4	5.4	5.4	52.507	3.7703	5082800
Q13885;Q9BVA1;E7EX69;F5H8C9;A6NNZ2;A6NKZ8	Tubulin beta-2A chain;Tubulin beta-2B chain	TUBB2A;TUBB2B		Y	21	3	2	54.6	8.8	6.1	49.906	8.0041	9645500
P20042	Eukaryotic translation initiation factor 2 subunit 2	EIF2S2		Y	7	7	7	23.7	23.7	23.7	38.388	20.383	18088000
F5GZV5;E7EUH1;B3KXW5;O43747;O43747-2;H3BR36;H3BUN9;H3BNR4	AP-1 complex subunit gamma-1	AP1G1		Y	2	2	2	6	6	6	39.189	5.2502	2885600
O14980;C9JF49;C9IYM2;H7BZC5;F8WF71;C9IZS4;C9JQ02;C9JV99;C9J673;C9JKM9	Exportin-1	XPO1		Y	7	7	7	9.1	9.1	9.1	123.38	12.973	11675000
Q9HCC0;Q9HCC0-2;D6RDF7;D6RD67;D6R9R1	Methylcrotonoyl-CoA carboxylase beta chain, mitochondrial	MCCC2			4	4	4	13.7	13.7	13.7	61.332	6.9537	2846800
G8JLH9;P40763-2;P40763	Signal transducer and activator of transcription;Signal transducer and activator of transcription 3	STAT3	Y	Y	2	2	2	5.5	5.5	5.5	76.138	7.5281	3638700
F8VRJ2;F5H1X5;H0YHC3;F8W020;F8W118;F8VXI6;F8VUX1;F8VY35;F8VV59;B7Z9C2;F8W0J6;F5H4R6;H0YIV4;B3KV44;B3KNT8;P55209;F8VVB5;H0YH88;F8W543	Nucleosome assembly protein 1-like 1	NAP1L1		Y	3	2	2	34.2	25.4	25.4	13.5	12.358	23533000
Q92499;B4DME8;B4DPN6	ATP-dependent RNA helicase DDX1	DDX1		Y	6	6	6	10.4	10.4	10.4	82.431	21.735	12050000
F5H2E1;B4DFA2;P46459	Vesicle-fusing ATPase	NSF		Y	4	4	4	6.4	6.4	6.4	77.936	7.8819	2844400
P23368;P23368-2	NAD-dependent malic enzyme, mitochondrial	ME2			4	4	4	7.4	7.4	7.4	65.443	5.565	3325500
E7ENN3;E9PEL9;Q8NF91-4;Q8NF91;E7EQI5;Q8NF91-8;Q8NF91-2;H0Y325;Q8NF91-7	Nesprin-1	SYNE1		Y	4	4	4	0.6	0.6	0.6	966.64	4.2792	53634000
B4DV79;F8W8C8;P55884;P55884-2;C9JQN7;C9JZG1	Eukaryotic translation initiation factor 3 subunit B	EIF3B		Y	6	6	6	9.3	9.3	9.3	85.134	13.892	12814000
E7ENJ6;Q9BXS5;Q9BXS5-2;B4DDG7	AP-1 complex subunit mu-1	AP1M1		Y	2	2	2	6.2	6.2	6.2	42.636	5.4982	4708900
H7BYM6;P17096;P17096-3	High mobility group protein HMG-I/HMG-Y	HMGA1			3	3	2	7.6	7.6	7.6	34.295	6.9057	6362400
B4E1K7;Q9UJZ1;F2Z2I8	Stomatin-like protein 2, mitochondrial	STOML2		Y	5	5	5	20.9	20.9	20.9	33.337	52.316	1964000
E9PM69;P17980;E9PN50;E9PMD8;E9PKD5;E9PS45;E9PLG2;E9PRB8;E9PLQ8	26S protease regulatory subunit 6A	PSMC3		Y	5	5	5	17.9	17.9	17.9	44.323	9.1553	16228000
P14866;A6NIT8	Heterogeneous nuclear ribonucleoprotein L	HNRNPL		Y	4	4	4	9	9	9	64.132	9.6096	11879000
G3V4X8;G3V3A4;Q13573	SNW domain-containing protein 1	SNW1		Y	1	1	1	2.9	2.9	2.9	43.331	1.9637	140220
E7EPJ1;Q8WYP3	Ras and Rab interactor 2	RIN2			1	1	1	1.9	1.9	1.9	53.115	-2	150160
D6RBW1;P06730;P06730-3;P06730-2	Eukaryotic translation initiation factor 4E	EIF4E		Y	1	1	1	5.7	5.7	5.7	28.512	1.9761	247240
D3DPU8;Q14055	Collagen alpha-2(IX) chain	COL9A2			1	1	1	2.4	2.4	2.4	56.359	-2	292110
F5H2G2;Q9UHD9	Ubiquilin-2	UBQLN2		Y	1	1	1	3.3	3.3	3.3	52.909	2.159	319300
F8WA23;F5H1P8;Q96AY3	Peptidyl-prolyl cis-trans isomerase FKBP10	FKBP10		Y	1	1	1	1.9	1.9	1.9	52.024	2.4351	352020
H0YJP3;P23381-2;P23381	Tryptophan--tRNA ligase, cytoplasmic;T1-TrpRS;T2-TrpRS	WARS		Y	1	1	1	9.2	9.2	9.2	20.016	3.9503	372160
B4DDH0;F8VWK3;B0UZ83;Q6U2E9;Q5JNX2;P0C0L5;P0C0L4;B0V2C8;A2BHY4	Complement C4-B;Complement C4 beta chain;Complement C4-B alpha chain;C4a anaphylatoxin;C4b-B;C4d-B;Complement C4 gamma chain;Complement C4-A;Complement C4 beta chain;Complement C4-A alpha chain;C4a anaphylatoxin;C4b-A;C4d-A;Complement C4 gamma chain	C4B;C4A			1	1	1	1.6	1.6	1.6	57.512	2.1496	376670
Q9Y295;F8WEE0	Developmentally-regulated GTP-binding protein 1	DRG1		Y	2	2	2	6.8	6.8	6.8	40.542	2.8555	381710
Q6AWC2-5;Q6AWC2-2;Q6AWC2-4;Q6AWC2;Q6AWC2-6	Protein WWC2	WWC2			1	1	1	2	2	2	78.824	-2	478880
E9PF10;B4DLT2;O75694-2;O75694	Nuclear pore complex protein Nup155	NUP155		Y	1	1	1	1.3	1.3	1.3	148.09	3.888	646720
Q9NTZ6	RNA-binding protein 12	RBM12		Y	2	2	2	2	2	2	97.394	1.9449	723930
Q96NR3-3;Q96NR3-2					1	1	1	4.7	4.7	4.7	28.888	1.9557	864640
Q16539-3;Q16539-4;Q16539;B5TY33;B4E0K5;Q16539-2;E7EX54	Mitogen-activated protein kinase 14	MAPK14		Y	3	3	3	12.8	12.8	12.8	34.091	4.852	899080
G3V1L6;F8W9F0;H0YJ34;Q9BQL6-4;Q9BQL6-2;Q96AC1-2;Q9BQL6;Q96AC1;Q96AC1-3	Fermitin family homolog 1;Fermitin family homolog 2	FERMT1;FERMT2		Y	1	1	1	2.4	2.4	2.4	48.295	2.2668	927740
Q5JUE9;Q5JUE5;Q5JUE6;F5H4P5;C9JL20;Q13905-2;Q13905;Q68DL3;Q13905-3	Rap guanine nucleotide exchange factor 1	RAPGEF1	Y	Y	1	1	1	6.3	6.3	6.3	17.727	2.7407	1015300
F8WEG2;B4DEI4;Q9H8Y8	Golgi reassembly-stacking protein 2	GORASP2		Y	1	1	1	28.1	28.1	28.1	3.3666	2.0113	245320
F5H2M9;P32455	Interferon-induced guanylate-binding protein 1	GBP1			1	1	1	2.2	2.2	2.2	63.95	5.9101	9530000
A8MU39;H0YDU8;B4DDZ8;E7EU14;P53041	Serine/threonine-protein phosphatase;Protein PPP5D1;Serine/threonine-protein phosphatase 5	PPP5C;PPP5D1			1	1	1	2.4	2.4	2.4	42.394	2.0613	440440
E7EU96;Q5U5J2;P68400	Casein kinase II subunit alpha	CSNK2A1		Y	2	2	2	6.8	6.8	6.8	45.31	3.7267	496990
B4DZC3;Q9H0D6-2;Q9H0D6	5-3 exoribonuclease 2	XRN2		Y	1	1	1	1.3	1.3	1.3	102.42	3.158	329490
E7ENG3;F8W108;F8WCU9;Q68CP9-2;Q68CP9-3;Q68CP9	AT-rich interactive domain-containing protein 2	ARID2			1	1	1	1.3	1.3	1.3	101.79	-2	335850
H7C2Y5;Q9UBS4	DnaJ homolog subfamily B member 11	DNAJB11		Y	1	1	1	6.5	6.5	6.5	19.247	1.9339	576770
Q13835-2;Q13835	Plakophilin-1	PKP1		Y	1	1	1	2.1	2.1	2.1	80.496	4.8368	813800
H0Y554;E9PFN9;B7Z683;H0Y2V4;F5H8B3;Q12979-2;Q12979;P11274-2;P11274	Active breakpoint cluster region-related protein;Breakpoint cluster region protein	BCR;ABR		Y	1	1	1	3.9	3.9	3.9	29.612	2.5224	843800
F8VSC4;F8VY03;G3V1U3;F8VRR3;F8VQZ7;G3XA91;B4DUX5;P50579	Methionine aminopeptidase 2	METAP2		Y	1	1	1	21.7	21.7	21.7	17.068	5.7471	448830
F5GY65;Q02978	Mitochondrial 2-oxoglutarate/malate carrier protein	SLC25A11		Y	2	2	2	9.1	9.1	9.1	28.494	4.3161	515750
E5RFN6;Q8WWZ4-2;Q8WWZ4	ATP-binding cassette sub-family A member 10	ABCA10			2	2	2	2.5	2.5	2.5	150.86	2.4857	562020
B0QYA5;B4DVY1;A8MWD3;O15371	Eukaryotic translation initiation factor 3 subunit D	EIF3D		Y	1	1	1	5.2	5.2	5.2	31.729	2.6915	1189400
Q9Y275-2;Q9Y275	Tumor necrosis factor ligand superfamily member 13B;Tumor necrosis factor ligand superfamily member 13b, membrane form;Tumor necrosis factor ligand superfamily member 13b, soluble form	TNFSF13B			1	1	1	3.8	3.8	3.8	29.137	2.2705	810680
E9PBF5;Q96HC4-4;Q96HC4;D6RB78;H0YBI4;F5H0X8;H0Y8Y3;D3YTJ1;F5H7Y0;Q96HC4-3;Q96HC4-2;H0Y929	PDZ and LIM domain protein 5	PDLIM5		Y	3	3	3	7.7	7.7	7.7	52.645	4.45	1704000
B5MDQ0;Q2NKX8	DNA excision repair protein ERCC-6-like	ERCC6L		Y	1	1	1	0.8	0.8	0.8	126.98	-2	1233700
P46977;E9PNQ1;E9PIJ8;E9PN73;E9PI32	Dolichyl-diphosphooligosaccharide--protein glycosyltransferase subunit STT3A	STT3A		Y	3	3	3	3.8	3.8	3.8	80.529	3.263	2572500
Q5SYF9;Q5VY60;Q7Z4H7-3;Q7Z4H7	HAUS augmin-like complex subunit 6	HAUS6		Y	1	1	1	10.9	10.9	10.9	20.632	-2	1619700
Q5SSJ5;B0QZK4;Q5SSJ5-3;Q5SSJ5-2;Q5SWC8;B0QZK9;B0QZK8;Q5SSJ5-5	Heterochromatin protein 1-binding protein 3	HP1BP3		Y	4	4	4	8	8	8	61.206	6.0373	2892500
H3BM04;E9PEH9;E9PBR5;Q05209	Tyrosine-protein phosphatase non-receptor type 12	PTPN12	Y	Y	1	1	1	5.6	5.6	5.6	25.533	2.4848	420070
P30533	Alpha-2-macroglobulin receptor-associated protein	LRPAP1			2	2	2	7.3	7.3	7.3	41.465	3.4389	765650
F8WJN3;C9JGC2;Q16630-3;Q16630;Q16630-2	Cleavage and polyadenylation specificity factor subunit 6	CPSF6		Y	1	1	1	2.7	2.7	2.7	52.269	2.4505	724370
G5E9Z8;O76094;H0YH39	Signal recognition particle subunit SRP72	SRP72		Y	2	2	2	4.1	4.1	4.1	67.879	3.6624	532440
F5H8H4;Q7Z3K3-5;E9PM80;Q7Z3K3-2;Q7Z3K3-3;B7ZBY5;Q7Z3K3;H0YCT3	Pogo transposable element with ZNF domain	POGZ			2	2	2	3.6	3.6	3.6	86.057	2.1987	187070
A6NJD0;P51570	Galactokinase	GALK1		Y	1	1	1	2.8	2.8	2.8	42.981	3.3327	197900
B4DHY1;P31942-2;P31942;P31942-6;P31942-5;P31942-4;P31942-3	Heterogeneous nuclear ribonucleoprotein H3	HNRNPH3		Y	2	2	2	12.6	12.6	12.6	24.884	3.7392	214080
Q96CS3	FAS-associated factor 2	FAF2			2	2	2	4.9	4.9	4.9	52.623	2.9004	1088800
B4DP38;Q9BQA1	Methylosome protein 50	WDR77		Y	1	1	1	5.4	5.4	5.4	29.651	2.3759	252720
F5H6Y1;Q9NSD9	Phenylalanine--tRNA ligase beta subunit	FARSB		Y	2	2	2	4.7	4.7	4.7	54.86	2.6697	600390
Q8IVF2-3;Q8IVF2	Protein AHNAK2	AHNAK2		Y	1	1	1	2.4	2.4	2.4	605.64	4.0134	1489400
E7EUR9;E9PGZ1;F5H1Z9;E7EX44;Q05682-5;Q05682-4;Q05682-3;Q05682-6;Q05682-2;Q05682	Caldesmon	CALD1		Y	1	1	1	8.6	8.6	8.6	18.93	2.4297	1066300
Q96N66-3;Q96N66-2;Q96N66	Lysophospholipid acyltransferase 7	MBOAT7			1	1	1	3.5	3.5	3.5	38.47	3.5509	282870
C9J1X3;Q07912-2;Q07912;Q07912-3;H7BZZ3	Activated CDC42 kinase 1	TNK2			2	2	2	2.5	2.5	2.5	114.95	2.6626	3067400
D3DVQ1;O95202	LETM1 and EF-hand domain-containing protein 1, mitochondrial	LETM1			1	1	1	2.1	2.1	2.1	63.54	2.6603	286640
F5H3N4;Q16850-2;Q16850	Lanosterol 14-alpha demethylase	CYP51A1			1	1	1	2.7	2.7	2.7	51.428	3.2584	582920
E9PJ64;F8WAP3;Q5VU43-3;Q5VU43;Q5VU43-4	Myomegalin	PDE4DIP			1	1	1	0.4	0.4	0.4	275.25	2.0167	307570
A0AVT1;A0AVT1-4;A0AVT1-3;H0Y8S8;A0AVT1-2	Ubiquitin-like modifier-activating enzyme 6	UBA6		Y	3	3	3	2.8	2.8	2.8	117.97	4.8045	1199600
E5RJR5;P63208;E7ERH2;F8W8N3;P63208-2	S-phase kinase-associated protein 1	SKP1			2	2	2	12.9	12.9	12.9	18.72	2.7712	578070
H3BRF4;H0Y300;Q0VAC5;P00739;P00739-2;P00738	Haptoglobin;Haptoglobin alpha chain;Haptoglobin beta chain;Haptoglobin-related protein	HP;HPR			1	1	1	6	6	6	22.085	2.0238	589320
H0YKB3;B7Z3A6;Q00796	Sorbitol dehydrogenase	SORD			1	1	1	17.1	17.1	17.1	12.71	2.2698	367940
F5H3V0;H0Y8E6;F5H1E9;P49736	DNA replication licensing factor MCM2	MCM2		Y	3	3	3	4.6	4.6	4.6	91.273	10.534	3494800
B4DL39;B4DSB9;B4E2Z2;P43246	DNA mismatch repair protein Msh2	MSH2		Y	1	1	1	1.6	1.6	1.6	76.788	3.2184	809990
F5GX04;O75165	DnaJ homolog subfamily C member 13	DNAJC13		Y	2	2	2	3.1	3.1	3.1	99.25	2.1508	417280
H7C048;H7BXG8;B4DGM3;H7C3F6;C0IMW5;B4DFR4;Q969G3-2;Q969G3	SWI/SNF-related matrix-associated actin-dependent regulator of chromatin subfamily E member 1	SMARCE1		Y	1	1	1	8.3	8.3	8.3	18.257	2.4377	1193700
B4DFG0;P35659-2;P35659;D6RDA2;H0Y993;H0Y8X0	Protein DEK	DEK		Y	2	2	2	6.6	6.6	6.6	39.5	4.3249	836560
P30837;B4DLJ0	Aldehyde dehydrogenase X, mitochondrial	ALDH1B1			3	3	3	8.3	8.3	8.3	57.206	5.9639	1718000
Q14677-2;Q14677;Q14677-3	Clathrin interactor 1	CLINT1		Y	1	1	1	2.1	2.1	2.1	68.166	2.1883	983770
C9JPQ9;C9JU00;D3DP16;C9JEU5;C9JC84;P02679-2;P02679	Fibrinogen gamma chain	FGG		Y	1	1	1	10.1	10.1	10.1	13.546	3.6936	798730
D6W539;B4E2W0;P55084;F5GZQ3;C9JEY0;C9JE81;B5MD38	Trifunctional enzyme subunit beta, mitochondrial;3-ketoacyl-CoA thiolase	HADHB		Y	3	3	3	7.3	7.3	7.3	40.413	6.381	3659200
F5GX11;F5H112		PSMA1		Y	6	1	1	26.9	5.9	5.9	26.505	-2	1033200
Q03252	Lamin-B2	LMNB2		Y	7	4	4	10.5	7.7	7.7	67.688	9.3375	3953600
C9J8K0;A6NEN9	Uncharacterized protein CXorf65	CXorf65			1	1	1	3.9	3.9	3.9	23.543	-2	5832100
Q27J81-2;Q27J81	Inverted formin-2	INF2		Y	1	1	1	1	1	1	134.62	3.0068	1470200
P02787;C9JVG0;H7C5E8	Serotransferrin	TF			4	3	3	5.3	3.3	3.3	77.063	9.157	17104000
B4E216;P01024	Complement C3;Complement C3 beta chain;C3-beta-c;Complement C3 alpha chain;C3a anaphylatoxin;Acylation stimulating protein;Complement C3b alpha chain;Complement C3c alpha chain fragment 1;Complement C3dg fragment;Complement C3g fragment;Complement C3d fragment;Complement C3f fragment;Complement C3c alpha chain fragment 2	C3			6	3	3	6.5	3.7	3.7	122.59	8.4941	38639000
Q3ZCM7;F5H0I4;C9JAA5;Q5SQY0;F8W813	Tubulin beta-8 chain	TUBB8			11	2	2	24.5	7.4	7.4	49.775	12.429	89920000
E5RIT4;H0YBR5;P60228	Eukaryotic translation initiation factor 3 subunit E	EIF3E		Y	2	2	2	30.7	30.7	30.7	8.868	2.3296	2165000
P49458	Signal recognition particle 9 kDa protein	SRP9		Y	2	2	2	20.9	20.9	20.9	10.112	3.1615	1226600
Q99460-2;Q99460;H7C378	26S proteasome non-ATPase regulatory subunit 1	PSMD1		Y	3	3	3	5.6	5.6	5.6	102.26	14.429	6199600
F5H6I7;Q6DD88;C9JUU1;F5GWF8	Atlastin-3	ATL3		Y	3	3	3	6.5	6.5	6.5	58.772	6.203	2599600
H0YJG7;B4DUR9;O95433;G3V438;H0YJ63;G3V3W9;H0YJU2	Activator of 90 kDa heat shock protein ATPase homolog 1	AHSA1		Y	3	3	3	15.3	15.3	15.3	23.697	4.9799	2898700
*The table contains all 1418 identifeid protein groups that are potentially tyosine phosphorylated. All columns wih numerized values are standard output of the software MaxQaunt.
†The value Y in the column indicates that the corresponding protein was previously defined as a component of the adhesome by Geiger T., et al. (Ref. 15 in the main text).
‡The value Y in the column indicates that the corresponding protein was previously related with cell adhesion by Schiller H, et al. (Ref. 12 in the main text).
