# Supplementary material for: Quantitative profiling of spreading-coupled protein tyrosine phosphorylation in migratory cells
Source: Sci Rep. 2016 Aug 24;6:31811. doi: 10.1038/srep31811 (PMC4995472; doi:10.1038/srep31811)
Supplement: Supplementary Table S2 [file srep31811-s2.xls]

## Sheet: Sheet1
Supplemental Table 2. Total quantified pY proteins
Protein IDs	Protein names	Gene names	Ratio*	p-value†	Peptides ‡	Sequence coverage [%]	Spectra Counts	Identified by Schiller H. et al. §	Significantly changed¶
O95425-2;O95425;F5GY75;F5H2Q5;F5GXV0	Supervillin	SVIL	5.33519	2.87202	24	19.4	75	Y	Y
P01876;P01877	Ig alpha-1 chain C region;Ig alpha-2 chain C region	IGHA1;IGHA2	3.2228	3.41323	8	28.3	38		Y
P05109	Protein S100-A8;Protein S100-A8, N-terminally processed	S100A8	2.69892	2.96884	5	46.2	36		Y
Q13045;F5H407	Protein flightless-1 homolog	FLII	2.22015	2.09496	14	13.2	39	Y	Y
P53621;P53621-2	Coatomer subunit alpha;Xenin;Proxenin	COPA	2.10364	2.06419	18	17.4	46	Y	Y
Q9Y608-2;Q9Y608-4;A8MXR0;Q9Y608;C9JSU1;Q9Y608-3;C9JJC9;C9JC17;C9J321;C9J0U5;H7C3N9;E7EVD7;E9PGZ2;Q32MZ4-3;Q32MZ4-2;Q32MZ4	Leucine-rich repeat flightless-interacting protein 2	LRRFIP2	2.02365	2.10137	11	26.8	37	Y	Y
E9PDF6;O43795;E7EPB4;E7EQD9;E9PHK2;H7C2Y7;C9JYW1;C9JUP5;C9K0I9	Unconventional myosin-Ib	MYO1B	1.78021	4.73596	41	39.1	202	Y	Y
Q92804-2;Q92804;F5GWQ7	TATA-binding protein-associated factor 2N	TAF15	1.60346	3.0535	5	15.1	23	Y	Y
P61353	60S ribosomal protein L27	RPL27	1.47723	2.68514	4	36	24	Y	Y
P06753-2;Q5VU66;Q5VU59;P06753-3;Q5VU72;Q5VU61;Q8NAG3;Q5VU63;D6R904;A6NL28;A6NL28-2;D6RFM2	Tropomyosin alpha-3 chain	TPM3;DKFZp686J1372	1.47538	4.60034	37	82.3	227		Y
Q14019;H3BT58	Coactosin-like protein	COTL1	1.4748	2.13705	6	48.6	21	Y	Y
P09493-3;P09493-4;D9YZV2;D9YZV3;P09493;H0YL52;Q6ZN40;D9YZV8;H0YKX5;P09493-7;C9IZA2;P09493-6;H0YKP3;D6RGJ6;H0YKZ6;H0YLS7	Tropomyosin alpha-1 chain	TPM1	1.46574	5.05439	38	71.8	236		Y
P27797;B4E2Y9	Calreticulin	CALR	1.46002	2.3384	13	34.8	63	Y	Y
P61604;B8ZZL8;B8ZZ54	10 kDa heat shock protein, mitochondrial	HSPE1	1.45067	2.23007	7	58.8	46	Y	Y
O75083;A8MVA9;O75083-3;D6RD66;B4DY05;H7C4D6	WD repeat-containing protein 1	WDR1	1.43426	2.53184	20	52.1	64	Y	Y
P63173	60S ribosomal protein L38	RPL38	1.4332	3.44661	3	35.7	25	Y	Y
P19105;O14950	Myosin regulatory light chain 12A;Myosin regulatory light chain 12B	MYL12A;MYL12B	1.43132	4.57565	11	63.2	147	Y	Y
F8WDD7;F8WCF6;P59998;E7ETI0;C9JWM7;H7C0A3;F8WE39;F8WDW3;F6TTL5	Actin-related protein 2/3 complex subunit 4	ARPC4;ARPC4-TTLL3	1.42969	2.93182	5	45.1	33	Y	Y
P60660-2;F8W1R7;G3V1V0;P60660;F8VZV5;G8JLA2;B7Z6Z4;G3V1Y7;F8VPF3;F8VZU9;F8W180;F8VXL3;H0YI43	Myosin light polypeptide 6	MYL6	1.41711	3.89837	11	78.1	161		Y
P16152;E9PQ63;A8MTM1;B4DFK7	Carbonyl reductase [NADPH] 1	CBR1	1.40962	2.42077	11	57.4	34	Y	Y
P67936;P67936-2	Tropomyosin alpha-4 chain	TPM4	1.36481	3.70993	20	50	29	Y	Y
Q15645;H0YAL2;Q15645-2	Pachytene checkpoint protein 2 homolog	TRIP13	1.34105	1.57966	6	16.9	32	Y	Y
P62136;P62136-2;A6NNR3;E9PMD7	Serine/threonine-protein phosphatase PP1-alpha catalytic subunit;Serine/threonine-protein phosphatase	PPP1CA	1.34082	3.24612	13	42.7	47	Y	Y
P62277;E9PS50	40S ribosomal protein S13	RPS13	1.33928	3.34613	7	43.7	43	Y	Y
P14550;Q5T621	Alcohol dehydrogenase [NADP(+)]	AKR1A1	1.3367	3.6328	9	37.5	31		Y
P0CW22;P08708;H0YN88;H0YK46;H0YN73;H3BNC9	40S ribosomal protein S17-like;40S ribosomal protein S17	RPS17L;RPS17	1.32729	3.88419	9	65.2	30	Y	Y
P30044-2;P30044;A6NG06;A6NC19	Peroxiredoxin-5, mitochondrial	PRDX5	1.28397	4.33537	7	48.8	36	Y	Y
Q5VT79;P13928;Q5T2P8;F5GX16;Q5VTM3;Q5VT79-2;Q5T2P7;E7EVD9;B4DTC9;F5H7X5	Annexin A8-like protein 2;Annexin A8;Annexin A8-like protein 1;Annexin	ANXA8L2;ANXA8;ANXA8L1	1.2789	3.10424	9	32.4	33	Y	Y
F5GWW0;P07858;B4DMY4;F5H2P9;E9PL32;E9PS78;E9PR54;E9PJ67;E9PCB3;E9PKD0;E9PKQ7;E9PNL5;E9PHZ5;E9PLY3;E9PSG5;E9PQM1	Cathepsin B;Cathepsin B light chain;Cathepsin B heavy chain	CTSB	1.27834	2.70154	6	27.8	23		Y
P47755;F8W9N7;A8MW68;C9JUG7;B4DG50;B4DE01;F8WED3	F-actin-capping protein subunit alpha-2	CAPZA2	1.27633	2.62702	10	46.9	46	Y	Y
P00491;G3V5M2;G3V2H3;G3V308;G3V393	Purine nucleoside phosphorylase	PNP	1.27175	3.21751	11	53.3	45	Y	Y
P80723;P80723-2	Brain acid soluble protein 1	BASP1	1.26896	2.34433	13	89.4	63	Y	Y
P40925;F5H098;B9A041;P40925-2;B8ZZ51;C9JF79;C9JRL4;C9JLV6	Malate dehydrogenase, cytoplasmic;Malate dehydrogenase	MDH1	1.26821	3.86782	7	22.8	45	Y	Y
Q16222-2;Q16222-3;Q16222;B1AR80;Q3KQV9	UDP-N-acetylhexosamine pyrophosphorylase;UDP-N-acetylgalactosamine pyrophosphorylase;UDP-N-acetylglucosamine pyrophosphorylase	UAP1	1.26703	3.33251	8	19.6	21	Y	Y
Q9UNZ2;Q9UNZ2-5;Q9UNZ2-4;F2Z2K0;Q9UNZ2-6;G3V4V8	NSFL1 cofactor p47	NSFL1C	1.25461	2.19118	9	31.6	48	Y	Y
P07737;CO_P02584	Profilin-1	PFN1	1.25019	4.69172	13	74.3	169		Y
P15121;E9PCX2;E9PEF9;C9JRZ8-2;C9JRZ8	Aldose reductase	AKR1B1	1.24961	2.91828	12	37	68		Y
P62258;P62258-2	14-3-3 protein epsilon	YWHAE	1.24801	5.19238	22	67.8	142	Y	Y
Q99714-2;Q99714;Q5H928	3-hydroxyacyl-CoA dehydrogenase type-2	HSD17B10	1.24291	3.68946	9	51.2	47	Y	Y
Q8NC51-3;Q8NC51;Q8NC51-4;Q8NC51-2;D3DQ69;D3DQ70	Plasminogen activator inhibitor 1 RNA-binding protein	SERBP1	1.23698	1.64852	10	33.3	49		Y
P52907	F-actin-capping protein subunit alpha-1	CAPZA1	1.23591	2.74216	15	71.3	112	Y	Y
P78417;Q5TA02;D3DRA3;F5H7H0;Q5TA01	Glutathione S-transferase omega-1	GSTO1	1.23329	4.45946	6	26.6	31	Y	Y
P35579;Q5BKV1;B1AH99	Myosin-9	MYH9	1.22594	4.5319	223	74.5	3354	Y	Y
P62701;Q8TD47;C9JEH7;P22090;A6NH36;C9JQ55	40S ribosomal protein S4, X isoform;40S ribosomal protein S4, Y isoform 2;40S ribosomal protein S4, Y isoform 1	RPS4X;RPS4Y2;RPS4Y1	1.22515	4.5958	14	47.9	90	Y	Y
P47756-2;B1AK87;B1AK88;E7EQ40;P47756;B1AK85;F6USW4;F6Q0E3	F-actin-capping protein subunit beta	CAPZB	1.21606	2.52504	18	58.1	76	Y	Y
Q15907;H3BMH2;H3BSC1;B4DT13;P62491;B4DQU5;P57735	Ras-related protein Rab-11B;Ras-related protein Rab-11A	RAB11B;RAB11A	1.21013	2.84269	7	37.2	29	Y	Y
P05387;H0YDD8	60S acidic ribosomal protein P2	RPLP2	1.19318	2.65485	4	69.6	25	Y	Y
Q96AG4	Leucine-rich repeat-containing protein 59	LRRC59	1.19183	2.94742	5	21.5	22	Y	Y
P18621;B4E3C2	60S ribosomal protein L17	RPL17	1.18569	2.80502	7	33.2	36	Y	Y
O43707;D6PXK4;E7EV83;F5GXS2;H7C144;G3V2E8	Alpha-actinin-4	ACTN4	1.18307	3.73943	40	50.5	161	Y	Y
P62269;Q5GGW2	40S ribosomal protein S18	RPS18	1.18267	3.15756	8	44.1	45	Y	Y
O15144;E7EWG5;C9JTV5;G5E9J0;H7C3F9;G5E9S7	Actin-related protein 2/3 complex subunit 2	ARPC2	1.17384	3.57228	13	35	87	Y	Y
P27635;F8W7C6;H7C123;H7C2C5;B8A6G2;A6QRI9;Q96L21;H7C2U2	60S ribosomal protein L10	RPL10	1.17156	3.84429	11	44.9	40	Y	Y
O43399-2;O43399-4;O43399;O43399-3;O43399-5;Q5JWU6;B4DPJ6	Tumor protein D54	TPD52L2	1.16619	4.91978	8	53.2	44	Y	Y
O75396	Vesicle-trafficking protein SEC22b	SEC22B	1.16557	2.43	7	34	27	Y	Y
B4DDG1;P68036;E7EWS7	Ubiquitin-conjugating enzyme E2 L3	UBE2L3	1.15578	1.68019	4	28.7	18		Y
P58546;C9JL85	Myotrophin	MTPN	1.15565	2.63864	3	49.2	17		Y
O15143;C9J4Z7;C9JEY1;C9JQM8;C9JFG9;C9J6C8;F8WCG3;C9JTT6;C9JBJ7;C9K057	Actin-related protein 2/3 complex subunit 1B	ARPC1B	1.15266	3.11687	5	15.3	25	Y	Y
O00299	Chloride intracellular channel protein 1	CLIC1	1.14538	1.9975	14	65.6	79	Y	Y
P62280	40S ribosomal protein S11	RPS11	1.14533	3.37631	8	47.5	33	Y	Y
P23528;G3V1A4;E9PP50;E9PK25;E9PLJ3;E9PS23;E9PQB7	Cofilin-1	CFL1	1.13826	2.55601	16	68.7	185	Y	Y
P39023;F2Z3A5;B5MCW2;H7C422;G5E9G0;H7C3M2;F8WCR1;Q92901	60S ribosomal protein L3	RPL3	1.12699	2.89619	9	20.8	32	Y	Y
Q9Y696;F5H1F8	Chloride intracellular channel protein 4	CLIC4	1.12617	3.05664	10	53.8	50	Y	Y
P60866;P60866-2;E5RJX2;G3XAN0;E5RIP1	40S ribosomal protein S20	RPS20	1.12499	2.15948	4	34.5	27	Y	Y
P30041	Peroxiredoxin-6	PRDX6	1.11834	2.3418	9	44.6	48	Y	Y
P09382;F8WEI7	Galectin-1	LGALS1	1.11702	2.40847	10	76.3	76	Y	Y
P61088;F8VSD4;F8VV71;F8VZ29;F8VQQ8;Q5JXB2	Ubiquitin-conjugating enzyme E2 N	UBE2N	1.11328	2.7486	5	41.4	16	Y	Y
P30084	Enoyl-CoA hydratase, mitochondrial	ECHS1	1.10997	1.92429	6	22.8	19	Y	Y
P37802;C9J5W6;Q9UI15	Transgelin-2	TAGLN2	1.10688	3.59016	13	69.8	60	Y	Y
P62857	40S ribosomal protein S28	RPS28	1.10672	2.37446	3	46.4	17	Y	Y
P12814;P12814-3;P12814-2;B7TY16;H9KV75;G3V2N5;H7C5W8;G3V2W4;H0YJW3;H0YJ11;P35609;B2RCS5;Q08043;G3V2X9;G3V5M4;H0YGN3;G3V380;B7Z4P8	Alpha-actinin-1	ACTN1	1.10541	3.85072	42	53.6	198	Y	Y
P31946-2;P31946;Q4VY20;Q4VY19	14-3-3 protein beta/alpha;14-3-3 protein beta/alpha, N-terminally processed	YWHAB	1.10152	3.06451	14	52.5	42	Y	Y
P13073;Q86WV2;H3BN72;H3BNV9;H3BNI5;H3BPG0	Cytochrome c oxidase subunit 4 isoform 1, mitochondrial	COX4I1	1.10083	1.93953	4	20.1	19	Y	Y
P62805	Histone H4	HIST1H4A	1.09865	3.04079	7	58.3	50		Y
P30043	Flavin reductase (NADPH)	BLVRB	1.09757	4.51926	6	35	28	Y	Y
P06702	Protein S100-A9	S100A9	1.09364	1.63573	4	44.7	24		Y
P04632;Q96L46	Calpain small subunit 1	CAPNS1	1.09137	2.4247	5	25.7	24		Y
E7ENZ3;E7EWW2;P48643;B7ZAR1;E9PCA1;B4DYD8;H0Y914;D6RIZ7	T-complex protein 1 subunit epsilon	CCT5	1.08864	1.7351	19	38.9	63	Y	Y
E9PIZ3;P62917;E7EW01;E9PKZ0;E9PP36;G3V1A1;E9PKU4	60S ribosomal protein L8	RPL8	1.08836	1.96832	5	19	27	Y	Y
P00338;P00338-3;P00338-5;P00338-4;P00338-2;E9PH51;F5H308;F5GYU2;F5GXY2;F5GXH2;F5H5J4;F5H6W8;F5GZQ4;F5H8H6;F5GXC7;F5GWW2;F5GXU1;F5H5G7;F5H155;G3XAP5;F5H245;Q6ZMR3;P07864	L-lactate dehydrogenase A chain	LDHA	1.088	3.74189	20	45.8	191	Y	Y
P10599;B1ALW1	Thioredoxin	TXN	1.08115	4.10953	7	51.4	44		Y
P05141	ADP/ATP translocase 2;ADP/ATP translocase 2, N-terminally processed	SLC25A5	1.07951	3.15757	10	30.9	55	Y	Y
E9PCI9;P14324	Farnesyl pyrophosphate synthase	FDPS	1.07947	2.97117	8	24.1	34	Y	Y
P62851	40S ribosomal protein S25	RPS25	1.07572	2.52363	5	25.6	32	Y	Y
P12429;D6RA82;D6RFG5;D6RCA8;D6RAZ8;D6RFJ9	Annexin A3;Annexin	ANXA3	1.07456	3.16555	12	37.8	51	Y	Y
P50454;B4DN87;E9PKH2;E9PR70;E9PPV6;E9PQ34;E9PJH8;E9PIG2;E9PRS3;E9PNX1;E9PK86;E9PMI5;H0YEP8	Serpin H1	SERPINH1	1.07159	2.2488	8	23.7	36	Y	Y
Q9BSJ8;Q9BSJ8-2;B3KY56;F8VZB1	Extended synaptotagmin-1	ESYT1	1.06483	1.66379	8	9.3	19	Y	Y
B4DP21;B4DP11;Q15185;B4DHP2	Prostaglandin E synthase 3	PTGES3	1.06161	2.09583	2	23.1	24		Y
P62937;B4DM82;Q567Q0;F8WE65;C9J5S7;E5RIZ5;Q9Y536;F5H284;A2BFH1	Peptidyl-prolyl cis-trans isomerase A;Peptidyl-prolyl cis-trans isomerase A, N-terminally processed;Peptidyl-prolyl cis-trans isomerase	PPIA	1.05997	3.47115	14	75.2	151	Y	Y
Q14247;Q14247-3;Q14247-2;H7C314;B4E358;E9PP90;E9PKG3;H0YCD9;H0YEV2	Src substrate cortactin	CTTN	1.05863	1.45557	18	37.1	55	Y	Y
P51149;C9J592;C9J8S3;C9IZZ0;C9J4V0;C9J4S4;C9J7D1	Ras-related protein Rab-7a	RAB7A	1.05652	2.74035	8	47.3	26		Y
P21796;C9JI87;E7ER14	Voltage-dependent anion-selective channel protein 1	VDAC1	1.05627	3.8307	10	43.8	62	Y	Y
P60903;D3DV26	Protein S100-A10	S100A10	1.0449	1.49619	4	45.4	21	Y	Y
P51572;P51572-2;C9JSP1;C9JQ75;C9J0M4;C9JMD7;C9JM14	B-cell receptor-associated protein 31	BCAP31	1.04136	1.69533	8	29.3	32	Y	Y
F5GY37;Q99623;F5GWA7;B4DW05;B4DP75;F5H3X6;F5H2D2;F5H0C5;F5H0S4	Prohibitin-2	PHB2	1.02547	3.68728	12	49.4	63	Y	Y
P55060-3;P55060;F8W904;B4DUC5;B4DM67;E7ENK9;F5GX54;E7EPX1;P55060-2	Exportin-2	CSE1L	1.02436	3.02675	15	21.8	45	Y	Y
P52565;A8MXW0	Rho GDP-dissociation inhibitor 1	ARHGDIA	1.0229	2.32963	7	45.6	34	Y	Y
P30086;B4DRT4	Phosphatidylethanolamine-binding protein 1;Hippocampal cholinergic neurostimulating peptide	PEBP1	1.02085	3.04303	6	44.9	40	Y	Y
P63104;E7EX29;B0AZS6;E7ESK7;E7EX24;B7Z2E6;H0YB80;E9PD24;E7EVZ2;E5RIR4;E5RGE1	14-3-3 protein zeta/delta	YWHAZ	1.01821	3.72718	20	69	127	Y	Y
P00441;H7BYH4;F5H503	Superoxide dismutase [Cu-Zn]	SOD1	1.01801	2.32899	5	53.9	29	Y	Y
P40926;E9PDB2;G3XAL0	Malate dehydrogenase, mitochondrial;Malate dehydrogenase	MDH2	1.01706	4.34425	15	58	83	Y	Y
Q9UBI6;Q69YP5	Guanine nucleotide-binding protein G(I)/G(S)/G(O) subunit gamma-12	GNG12	1.01533	1.71215	2	37.5	10		Y
Q15149;Q15149-7;Q15149-8;Q15149-9;Q15149-5;Q15149-4;Q15149-6;Q15149-2;Q15149-3;E9PMV1;H0YDN1;E9PKG0	Plectin	PLEC	1.01201	2.60112	55	13.3	123	Y	Y
P51148;F8W1H5;F8VVK3;F8VWU4;F8VSF8;F8VVZ0;F8WC93;F8WCY6;F8WD79;F8VPW9;F8VWZ7	Ras-related protein Rab-5C	RAB5C	1.00204	2.63132	7	42.6	32	Y	Y
O14818;O14818-2;H0Y586;E9PBC8;F5H3G5;Q5JXJ2;Q8TAA3-2;Q8TAA3-5;Q8TAA3;F5GY34	Proteasome subunit alpha type-7;Proteasome subunit alpha type-7-like	PSMA7;PSMA8	1.00036	3.91785	7	34.7	33	Y	Y
Q9BRA2	Thioredoxin domain-containing protein 17	TXNDC17	0.997726	1.47826	3	26.8	18	Y	Y
Q9UHD1;Q9UHD1-2;E9PPQ5;E9PIZ4;E9PSD5;E9PHZ2;E9PL00	Cysteine and histidine-rich domain-containing protein 1	CHORDC1	0.997312	3.15308	8	35.2	50	Y	Y
P08758;E7ENQ5;D6RBE9;D6RBL5;E9PHT9;D6RCN3	Annexin A5;Annexin	ANXA5	0.994938	2.5992	22	62.8	102	Y	Y
P07355;P07355-2;H0YN42;H0YMD0;H0YMU9;A6NMY6;H0YM50;B3KRQ1;H0YN28;H0YL33;H0YNP5;H0YKS4;H0YMM1;H0YNA0;H0YKZ7;H0YLV6;H0YMT9;H0YKX9;H0YN52;H0YKV8;H0YKL9;H0YMW4;H0YMD9;H0YNB8;H0YKN4;H0YLE2	Annexin A2;Annexin;Putative annexin A2-like protein	ANXA2;ANXA2P2	0.990956	2.90851	31	67	398	Y	Y
G5E9J2;P07741;H3BQF1;H3BQZ9;H3BQB1;H3BSW3	Adenine phosphoribosyltransferase	APRT	0.982311	1.65699	5	42.5	20	Y	Y
P30040;F8VY02;F8W1G0;C9J183	Endoplasmic reticulum resident protein 29	ERP29	0.981429	1.64869	8	34.1	42	Y	Y
P04080	Cystatin-B	CSTB	0.981301	1.7809	6	65.3	37	Y	Y
P23396;E9PL09;E9PPU1;H0YEU2;E9PL45;F2Z2S8;H0YCJ7;H0YF32;E9PSF4;E9PQ96;E9PJH4;E9PK82;E9PQX2;H0YES8;E9PJN9	40S ribosomal protein S3	RPS3	0.981142	5.49768	15	63.8	152	Y	Y
P35908;H0YID6;H0YHD9	Keratin, type II cytoskeletal 2 epidermal	KRT2	0.98023	4.11202	54	80	676		Y
Q32Q12;P22392-2;E7ERL0;P22392;E5RHP0;O60361;F6XY72;C9K028	Nucleoside diphosphate kinase;Nucleoside diphosphate kinase B	NME1-NME2;NME2;NME1	0.978466	4.57783	11	48.3	87	Y	Y
P40261;F5H0R4	Nicotinamide N-methyltransferase	NNMT	0.973391	5.02917	9	33	45		Y
Q07955;Q07955-3;Q07955-2	Serine/arginine-rich splicing factor 1	SRSF1	0.969785	1.82123	7	29.8	21	Y	Y
Q08257;A6NN60;A6NP24;C9JH92;Q08257-2	Quinone oxidoreductase	CRYZ	0.967461	2.36835	12	46.2	42		Y
P01834	Ig kappa chain C region	IGKC	0.967248	3.57295	4	65.1	67		Y
H0YNW5;H0YKC5;P33316-2;P33316;H0YMM5;H0YNJ9;H0YKI0;H0YMP1;H0Y477	Deoxyuridine 5-triphosphate nucleotidohydrolase, mitochondrial	DUT	0.966753	2.51019	7	52.7	24	Y	Y
B5MDF5;P62826;F5H018;H0YFC6;B4DV51	GTP-binding nuclear protein Ran	RAN	0.963837	4.04913	8	33.9	53	Y	Y
P40429;B4DNC8;Q6NVV1	60S ribosomal protein L13a	RPL13A	0.963543	2.90458	5	25.6	20		Y
G3V3M6;P27695;G3V3C7;G3V5Q1;G3V5M0;G3V359;G3V5D9;G3V3Y6;H7C4A8	DNA-(apurinic or apyrimidinic site) lyase;DNA-(apurinic or apyrimidinic site) lyase, mitochondrial	APEX1	0.960895	1.51567	5	26.2	24	Y	Y
P04083;Q5T3N1;Q5T3N0	Annexin A1;Annexin	ANXA1	0.959562	3.51201	19	56.4	101	Y	Y
P42677;Q5T4L4;H0YMV8;Q71UM5;C9J1C5;C9JLI6	40S ribosomal protein S27	RPS27	0.955285	2.3393	5	40.5	20	Y	Y
E5RIW3;E5RJD8;O75347;E5RIX8;B4DT30;E5RHG6	Tubulin-specific chaperone A	TBCA	0.954163	1.86916	8	61.9	32	Y	Y
F5GZ16;Q13200;E7EW34;E9PCS3;H0Y305;H7C1H2;F8WBS8;C9JPC0	26S proteasome non-ATPase regulatory subunit 2	PSMD2	0.954007	2.475	13	17.6	44	Y	Y
P60981;F6RFD5;P60981-2	Destrin	DSTN	0.951984	2.44543	9	41.8	38	Y	Y
P29401;E7EPA7;B4E022;B3KSI4;E9PFF2;F8W888;F8WAX4	Transketolase	TKT	0.949542	2.72473	29	54.3	172	Y	Y
P53999;D6RC37;D6R970;F5H1H8	Activated RNA polymerase II transcriptional coactivator p15	SUB1	0.948711	2.84126	3	26.8	21	Y	Y
P28074;E9PAV2;H0YJM8;P28074-2	Proteasome subunit beta type-5	PSMB5	0.948668	2.91468	7	33.8	34	Y	Y
P09525;Q6P452;B4DDF9	Annexin A4;Annexin	ANXA4	0.948394	2.88968	15	51.7	53	Y	Y
O60664-3;O60664;O60664-2	Perilipin-3	PLIN3	0.940731	3.47873	10	33.7	63	Y	Y
C9JXB8;C9JNW5;P83731	60S ribosomal protein L24	RPL24	0.938337	2.00658	5	33.1	22	Y	Y
P07195;A8MW50;C9J7H8;F5H793	L-lactate dehydrogenase B chain;L-lactate dehydrogenase	LDHB	0.934777	3.66832	15	46.7	148	Y	Y
E7EWF1;P36578;H3BM89;B4DMJ2;H3BU31;B4DP82;H3BTP7	60S ribosomal protein L4	RPL4	0.934651	1.73365	13	36.2	40	Y	Y
P23284	Peptidyl-prolyl cis-trans isomerase B	PPIB	0.934433	3.7222	12	48.1	103	Y	Y
F5GYQ4;P00367;F8WA20;B4DGN5;P49448;B3KV55;H0YFJ0	Glutamate dehydrogenase 1, mitochondrial;Glutamate dehydrogenase 2, mitochondrial	GLUD1;GLUD2	0.930987	2.0045	16	39.8	68	Y	Y
P00492;H7BY78	Hypoxanthine-guanine phosphoribosyltransferase	HPRT1	0.928052	2.26046	8	51.4	47		Y
H0Y7A7;P62158;E7ETZ0;E7EMB3;Q96HY3;G3V361;F8WBR5;G3V226;G3V479	Calmodulin	CALM2;CALM1	0.927877	3.24018	9	44.4	40		Y
Q02543;B4DM74	60S ribosomal protein L18a	RPL18A	0.927736	2.58108	4	25.6	20	Y	Y
Q15181;Q5SQT6	Inorganic pyrophosphatase	PPA1	0.926348	3.16386	6	28	32	Y	Y
B4DLR8;P15559-2;P15559;H3BRK3;H3BNV2	NAD(P)H dehydrogenase [quinone] 1	NQO1	0.923583	3.56216	7	34.7	70	Y	Y
P31949	Protein S100-A11;Protein S100-A11, N-terminally processed	S100A11	0.921748	2.18002	7	56.2	34	Y	Y
Q04917;A2IDB2;F8WEB6;A2IDB1	14-3-3 protein eta	YWHAH	0.920735	2.05192	10	35.8	19	Y	Y
H7BY58;P22061;P22061-2;B7Z972;C9J0F2;F8WDT3;F8WAV5;F8WAX2;H7C4X2	Protein-L-isoaspartate O-methyltransferase;Protein-L-isoaspartate(D-aspartate) O-methyltransferase	PCMT1	0.915439	3.36318	16	58.7	81	Y	Y
P14174	Macrophage migration inhibitory factor	MIF	0.914239	3.79059	2	17.4	34	Y	Y
P61158;B4DXW1;F5H3P5;B4DTI0;F8WEW2;F8WE84;Q9P1U1-2;Q9P1U1	Actin-related protein 3	ACTR3	0.912505	2.92443	12	40.2	67	Y	Y
B4DU58;B8ZZS7;P40121;E7ENU9;H7C0X8;B8ZZL6	Macrophage-capping protein	CAPG	0.911126	2.61994	5	18	22	Y	Y
P15311;E7EQR4;E9PQ82	Ezrin	EZR	0.908983	2.53508	27	37.9	54	Y	Y
B5MCQ5;B7Z254;Q15084;F8WA83;Q15084-2	Protein disulfide-isomerase A6	PDIA6	0.908369	2.50436	10	28.9	53	Y	Y
Q13509;A8K854;G3V2A3;G3V5W4;G3V2R8;G3V3R4;G3V2N6;G3V3J6;G3V3W7	Tubulin beta-3 chain	TUBB3	0.905549	3.11763	20	49.6	44	Y	Y
E7ETK8;P49588;H3BPK7;H3BRC8;H3BSV2	Alanine--tRNA ligase, cytoplasmic	AARS	0.903689	2.27161	15	17.2	50	Y	Y
Q09666;Q8N274;E9PQE3;E9PLZ1;E9PJZ0;E9PKR9;E9PJC6;E9PLK4;A1A586	Neuroblast differentiation-associated protein AHNAK	AHNAK	0.899984	2.59325	82	32.2	313	Y	Y
P11940;E7EQV3;E7ERJ7;P11940-2;H0YBQ4;H0YAR2;Q9H361;H0YBN4;H0YAP2;H3BNY3;H0YB86;E5RGH3;E5RH24;E5RJB9;H3BPI5;Q4VXU2;Q4VY17;E5RHG7;H0YAS7;H0YAS6;H0YB75;H0YC10;E5RGC4;E5RFD8;H0YEQ8;H0YAW6;H0YCC8;Q5JQF8;Q96DU9	Polyadenylate-binding protein 1;Polyadenylate-binding protein	PABPC1	0.897288	3.3277	19	30.8	80	Y	Y
P05556;P05556-2;P05556-5;P05556-4;P05556-3;H7C4N8;C9JPK5;E7ERX5;Q5T3E6;E9PLR6;E7EUI6;E7EQW5	Integrin beta-1	ITGB1	0.897186	2.50174	10	14.4	64	Y	Y
G8JLD5;F8W8D1;O00429-4;O00429-5;O00429-3;O00429-2;O00429;O00429-6;B4DGC9;G8JL97;F8VZ52;H0YHY4;F8VR28;F8VYL3;B4DPZ9;F8W1W3;F8VUJ9;B4DDQ3	Dynamin-1-like protein	DNM1L	0.896746	1.40346	7	12.1	19	Y	Y
H0YEN5;P15880;E9PQD7;E9PMM9;E9PM36;E9PPT0;H3BNG3;H0YE27	40S ribosomal protein S2	RPS2	0.890402	2.8884	8	40.5	43	Y	Y
Q02790;H0YFG2;F5H1U3;F5H120	Peptidyl-prolyl cis-trans isomerase FKBP4;Peptidyl-prolyl cis-trans isomerase FKBP4, N-terminally processed	FKBP4	0.889233	2.91889	15	47.7	73	Y	Y
P31947-2;P31947	14-3-3 protein sigma	SFN	0.888765	3.10849	16	56	82	Y	Y
Q01469;A8MUU1	Fatty acid-binding protein, epidermal	FABP5	0.887192	1.91103	11	71.9	82	Y	Y
P09211;A8MX94	Glutathione S-transferase P	GSTP1	0.886863	1.54105	9	57.1	74	Y	Y
P45880;P45880-2;P45880-1;Q5JSD2;Q5JSD1;B4DKM5;A2A3S1	Voltage-dependent anion-selective channel protein 2	VDAC2	0.886561	2.25001	9	34	54	Y	Y
E9PFH8;P05455;E9PGX9;E9PFL9;E7ERC4	Lupus La protein	SSB	0.881903	3.82814	4	15.5	24	Y	Y
Q12792;Q12792-3;Q12792-4;F8VS81;F8VRG3;F8W1Q9	Twinfilin-1	TWF1	0.88042	2.35352	8	26.6	25	Y	Y
P12004	Proliferating cell nuclear antigen	PCNA	0.880384	3.42773	9	39.1	47	Y	Y
Q9Y2X7;Q9Y2X7-3;E7EVC2;Q9Y2X7-2	ARF GTPase-activating protein GIT1	GIT1	0.879622	1.55261	13	23.9	39		Y
H0YNE3;Q06323;A6NJG9;H0YLU2;H0YKK6	Proteasome activator complex subunit 1	PSME1	0.872961	3.44432	11	48.5	59	Y	Y
P39019	40S ribosomal protein S19	RPS19	0.872453	2.99806	9	46.2	39	Y	Y
Q14697;Q14697-2;F5H6X6;E9PKU7;E9PNH1;H0YFL4	Neutral alpha-glucosidase AB	GANAB	0.863806	1.44234	12	14	33	Y	Y
O00571-2;O00571;B4DXX7;O15523;B4DLU5;B4E132;B4E3C4;C9J8G5;C9J081;B4DLA0;D6RCM4;E9PCD8;Q9NQI0-2;D6RDK4;Q9NQI0	ATP-dependent RNA helicase DDX3X;ATP-dependent RNA helicase DDX3Y	DDX3X;DDX3Y	0.863766	3.20626	19	34.1	81	Y	Y
Q06830	Peroxiredoxin-1	PRDX1	0.859678	2.7703	18	67.8	194	Y	Y
P35580;P35580-3;F8W6L6;P35580-2;F8VTL3;E7ERA5	Myosin-10	MYH10	0.858498	4.54238	147	64.2	827	Y	Y
P02794;G3V192;E9PRK8;E9PKY7;G3V1D1;E9PQR3;E9PPQ4;E9PKM5;E9PK45;D3DPG2	Ferritin heavy chain;Ferritin heavy chain, N-terminally processed;Ferritin	FTH1	0.856804	1.8414	8	48.6	40	Y	Y
P48047;H7C068;H7C0C1;H7C086	ATP synthase subunit O, mitochondrial	ATP5O	0.856403	2.33282	8	50.7	40		Y
Q9Y6N5;H3BNX3;H3BMS6;H3BV36;H3BNP9	Sulfide:quinone oxidoreductase, mitochondrial	SQRDL	0.854347	2.30697	16	42.9	46		Y
P04844-2;P04844;A6NKT1;Q5JYR4;Q5JYR7;H7BXZ4;F2Z3K5	Dolichyl-diphosphooligosaccharide--protein glycosyltransferase subunit 2	RPN2	0.852263	2.13643	10	24.9	40	Y	Y
E9PNW4;E9PR17;P13987;H0YET2	CD59 glycoprotein	CD59	0.850841	1.63934	2	22.2	25		Y
E9PAV3;F8VZJ2;F8W0W4;H0YHX9;Q13765;F8VU71;F8W1N5;F8VNW4	Nascent polypeptide-associated complex subunit alpha, muscle-specific form;Nascent polypeptide-associated complex subunit alpha	NACA	0.850186	2.39193	4	2.4	21	Y	Y
P30050;P30050-2	60S ribosomal protein L12	RPL12	0.845259	2.5481	6	54.5	52	Y	Y
B0AZV0;Q9Y3F4;B4DNJ6;H0YH33	Serine-threonine kinase receptor-associated protein	STRAP	0.844968	2.25613	9	48.8	48	Y	Y
B4DL14;P36542-2;P36542	ATP synthase subunit gamma;ATP synthase subunit gamma, mitochondrial	ATP5C1	0.842057	2.44177	9	37.2	28	Y	Y
P61247;D6RG13;D6RAT0;D6RB09;H0Y9Y4;D6R9B6;F5H4F9;E9PFI5;H0Y8L7;D6RAS7;D6RED7;D6RI02;D6RGE0	40S ribosomal protein S3a	RPS3A	0.839017	3.13646	13	48.9	80	Y	Y
P06733;P06733-2;E5RI09;E5RG95;E5RGZ4;P13929-3;P13929-2;P13929;D3DTL2	Alpha-enolase	ENO1	0.838077	2.89647	35	77	487	Y	Y
E9PH29;P30048	Thioredoxin-dependent peroxide reductase, mitochondrial	PRDX3	0.837582	1.87945	4	23.9	25	Y	Y
F8VWS0;Q3B7A4;P05388;G3V210;F8VU65;F8VQY6;F8VPE8;F8VRK7;Q8NHW5;F8VS58;F8VW21;F8VZS0;F8VWV4;F8W1K8	60S acidic ribosomal protein P0;60S acidic ribosomal protein P0-like	RPLP0;RPLP0P6	0.835392	2.97301	8	43.1	46		Y
Q6IBS0;D6RG15;H0Y858	Twinfilin-2	TWF2	0.833167	3.25194	9	39	54	Y	Y
B2RDW1;P62979;F5H6Q2;F5GYU3;F5H2Z3;F5H265;F5H7Y5;B4DV12;F5H388;F5H747;F5GXK7;Q96C32;F5H7K6;F5H041;P62987;P0CG47;P0CG48;F5GYX6;F5H4D8;F5GZ39	Ubiquitin-40S ribosomal protein S27a;Ubiquitin;40S ribosomal protein S27a;Ubiquitin-60S ribosomal protein L40;Ubiquitin;60S ribosomal protein L40;Polyubiquitin-B;Ubiquitin;Polyubiquitin-C;Ubiquitin	HEL112;RPS27A;UBC;UBB;UBA52	0.831372	2.71382	5	38.5	97	Y	Y
Q99497	Protein deglycase DJ-1	PARK7	0.828036	1.85483	10	59.3	53	Y	Y
P18085;C9JAK5;C9JPM4	ADP-ribosylation factor 4	ARF4	0.827824	2.24234	8	45	39	Y	Y
B7Z2X9;P09104;F5H0C8;F5H1C3;F5H5U1;F5GWQ3;F5GZ30	Gamma-enolase;Enolase	ENO2	0.823477	2.41771	8	26.6	17	Y	Y
P22314;B4DDE4;E7ERL1;Q5JRR6;Q5JRR9;Q5JRS0;Q5JRS2;Q5JRS1;Q5JRS3	Ubiquitin-like modifier-activating enzyme 1	UBA1	0.823058	3.42192	29	33.6	148	Y	Y
P06744;P06744-2;CO_Q3ZBD7;Q59F85;Q8N196	Glucose-6-phosphate isomerase	GPI	0.823047	2.65717	17	40	84		Y
P62750;H7BY10;A8MXA8;A8MUS3	60S ribosomal protein L23a	RPL23A	0.817634	2.11081	6	34.6	30	Y	Y
P04406;E7EUT4;E7EUT5;E7EU54;O14556	Glyceraldehyde-3-phosphate dehydrogenase	GAPDH	0.815921	2.51469	21	55.5	404		Y
P62906	60S ribosomal protein L10a	RPL10A	0.812435	1.92876	7	33.6	48	Y	Y
P49411;H3BNU3	Elongation factor Tu, mitochondrial	TUFM	0.810717	2.1026	14	40.9	67	Y	Y
P26373;F5H1S2;H3BTH3;H3BUK8	60S ribosomal protein L13	RPL13	0.810304	2.96304	10	44.1	49		Y
P60174-1;P60174;B7Z5D8	Triosephosphate isomerase	TPI1	0.808132	2.99656	19	88.4	166	Y	Y
E7EPB3;B7Z6S8;P50914	60S ribosomal protein L14	RPL14	0.808025	1.9699	5	42.7	22	Y	Y
B3KUK2;P04179;F5H3C5;F5H4R2;F5GYZ5;P04179-2;G8JLJ2;B4E3K9;G5E9P6;F5GXZ9	Superoxide dismutase [Mn], mitochondrial	SOD2	0.805737	2.59173	11	50.6	106		Y
P50402;Q5HY57	Emerin	EMD	0.805246	2.89932	5	23.6	26	Y	Y
P63000;P63000-2;P60763;P15153;B1AH77;B1AH78;B1AH80	Ras-related C3 botulinum toxin substrate 1;Ras-related C3 botulinum toxin substrate 3;Ras-related C3 botulinum toxin substrate 2	RAC1;RAC3;RAC2	0.805004	1.92174	7	40.6	25	Y	Y
P61981;B4DE78;B4DHC4	14-3-3 protein gamma;14-3-3 protein gamma, N-terminally processed	YWHAG	0.799775	2.89867	14	46.2	29	Y	Y
Q5T7C4;P09429;Q5T7C6;E9PFF0;Q5T7C0;B2RPK0;P23497;P0C6E5	High mobility group protein B1;Putative high mobility group protein B1-like 1	HMGB1;HMGB1P1	0.79954	4.03975	12	70.9	71	Y	Y
P42704;F5H4J6;C9JCA9;B8ZZ38	Leucine-rich PPR motif-containing protein, mitochondrial	LRPPRC	0.799131	3.79194	22	18	66	Y	Y
E9PL22;F5H4Z5;Q9Y4L1;F5H4X7;E9PJ21;F5GWH9;B7Z909;F5GXI3;Q9BST8;E9PSI5	Hypoxia up-regulated protein 1	HYOU1	0.796065	2.67364	13	14.9	48	Y	Y
P61254;A6NE05;E5RIT6;Q9UNX3;E5RHH1	60S ribosomal protein L26;60S ribosomal protein L26-like 1	RPL26;RPL26L1	0.795753	2.6776	4	27.6	22	Y	Y
P62244;H3BV27;H3BT37;H3BVC7	40S ribosomal protein S15a	RPS15A	0.794245	2.7431	5	38.5	34	Y	Y
P26583;D6R9A6	High mobility group protein B2	HMGB2	0.792619	1.80156	9	38.3	36	Y	Y
P04075;H3BQN4;H3BPS8;H3BUH7;H3BR04;H3BMQ8;H3BT43;H3BNM5;H3BR68;H3BRS7;H3BU78;B7Z3K7;Q5T7D5;C9J4K3;P05062	Fructose-bisphosphate aldolase A;Fructose-bisphosphate aldolase	ALDOA	0.790316	2.91343	27	84.6	249	Y	Y
P09874;F8WC10	Poly [ADP-ribose] polymerase 1	PARP1	0.789635	2.70278	14	19.3	57	Y	Y
P05198;H0YJS4;G3V4T5;B4DM12	Eukaryotic translation initiation factor 2 subunit 1	EIF2S1	0.789433	2.08174	11	51.1	46	Y	Y
P62263;H0YB22;E5RH77	40S ribosomal protein S14	RPS14	0.788901	3.13696	9	41.1	53	Y	Y
F2Z2J9;P18669;E7EMA8;P15259;Q8N0Y7	Phosphoglycerate mutase 1	PGAM1	0.787428	5.00296	11	46.5	72	Y	Y
F8W8J4;Q9NZM1-6;Q9NZM1;C9JCN0;Q9NZM1-2;Q9NZM1-3;H0YD14;Q9NZM1-5;Q9NZM1-7;Q9NZM1-4;Q9NZM1-8	Myoferlin	MYOF	0.785234	1.89405	13	8.6	29	Y	Y
H3BLZ8;Q59F66;Q92841;Q92841-1;Q92841-3;C9JMU5;Q92841-2;G5E9L5;Q9UQL5	Probable ATP-dependent RNA helicase DDX17	DDX17	0.78497	1.8936	17	29.3	45	Y	Y
Q02413	Desmoglein-1	DSG1	0.783949	1.54029	15	17.3	87		Y
B4DQJ8;P52209;F5H7U0;F5H0L3;B4DV68	6-phosphogluconate dehydrogenase, decarboxylating	PGD	0.783486	1.85712	12	32.8	48	Y	Y
Q15365;F8VTZ0	Poly(rC)-binding protein 1	PCBP1	0.783452	4.19285	11	42.7	61	Y	Y
Q9H4M9;F5H5B6;B4DZH9;C9JC03;C9J2Z4;C9JIJ3;C9IZH1;C9JDQ8;Q9NZN3;B4DFR5	EH domain-containing protein 1	EHD1	0.783156	2.71448	12	27.7	44	Y	Y
Q9HAV7;B4DWV5	GrpE protein homolog 1, mitochondrial;GrpE protein homolog	GRPEL1	0.782348	3.00999	7	39.6	33	Y	Y
Q01650	Large neutral amino acids transporter small subunit 1	SLC7A5	0.781382	1.93752	2	6.3	17	Y	Y
P27824;B4E2T8;F5H856;H0Y9Q7;D6RGY2;E7ETH2;D6RAU8;D6RB85;D6RDP7;D6RFL1;D6RAQ8;H0Y9H1;D6RHJ3;D6RD16;B4DRG2;O14967	Calnexin	CANX	0.780616	2.03951	18	31.8	81	Y	Y
E7EU23;P50395;P50395-2;Q5SX87;Q5SX90;Q5SX86;Q5SX91;E9PFL7	Rab GDP dissociation inhibitor beta	GDI2	0.779893	3.40347	20	52.1	98	Y	Y
P55145;H7C2D6	Mesencephalic astrocyte-derived neurotrophic factor	MANF	0.778249	1.5252	6	37.4	32	Y	Y
P63244;D6RHH4;D6RDF4;D6R9Z1;D6R9L0;D6RFX4;H0YAF8;D6RAC2;H0Y8W2;D6RFZ9;H0YAM7;D6REE5;D6RAU2;E9PD14;D6RBD0;H0Y8R5;D6RGK8;D6RF23;D6R909;D6RHJ5;D6RDI0;H0Y9P0	Guanine nucleotide-binding protein subunit beta-2-like 1;Guanine nucleotide-binding protein subunit beta-2-like 1, N-terminally processed	GNB2L1	0.778087	1.5133	12	49.5	81	Y	Y
P63241;P63241-2;Q6IS14;F8WCJ1;C9J7B5;C9J4W5;Q9GZV4	Eukaryotic translation initiation factor 5A-1;Eukaryotic translation initiation factor 5A-1-like;Eukaryotic translation initiation factor 5A;Eukaryotic translation initiation factor 5A-2	EIF5A;EIF5AL1;EIF5A2	0.778043	1.88424	12	67.5	83	Y	Y
E7EMY5;Q9HC38-2;B7Z403;Q9HC38;Q9HC38-3	Glyoxalase domain-containing protein 4	GLOD4	0.774926	2.16345	8	16.8	28	Y	Y
P26599;P26599-2;P26599-3;A6NLN1;O95758-1;O95758-6;O95758-2;O95758;O95758-5;O95758-4;B1ALY6	Polypyrimidine tract-binding protein 1	PTBP1	0.774924	1.88241	11	30.3	60	Y	Y
P49327	Fatty acid synthase;[Acyl-carrier-protein] S-acetyltransferase;[Acyl-carrier-protein] S-malonyltransferase;3-oxoacyl-[acyl-carrier-protein] synthase;3-oxoacyl-[acyl-carrier-protein] reductase;3-hydroxyacyl-[acyl-carrier-protein] dehydratase;Enoyl-[acyl-carrier-protein] reductase;Oleoyl-[acyl-carrier-protein] hydrolase	FASN	0.774865	3.85471	66	36	270	Y	Y
F8W914;Q9NQC3-2;Q7L7Q6;Q9NQC3-5;Q9NQC3;H7C106;D6W5C2;F8WAM4;Q9NQC3-3;Q7L7Q5;Q9NQC3-4;Q9NQC3-6;Q8IUA4	Reticulon;Reticulon-4	RTN4	0.773607	2.07868	5	24.1	41	Y	Y
P21291;E9PS42;E9PND2;E9PP21;B3KVC9	Cysteine and glycine-rich protein 1	CSRP1	0.772863	2.28554	8	59.6	60	Y	Y
P25398	40S ribosomal protein S12	RPS12	0.772335	2.46672	5	47	24		Y
Q9HB71;Q5R370;B3KSF1;B2ZWH1;Q9HB71-2	Calcyclin-binding protein	CACYBP	0.769624	2.24121	11	53.5	49	Y	Y
P15924;P15924-2;H7BYR0;D3YTG2	Desmoplakin	DSP	0.769016	3.16568	80	28.7	275	Y	Y
P35232;C9JW96;C9JZ20;E7ESE2;E9PCW0;B4DY47;D6RBK0	Prohibitin	PHB	0.763562	3.07011	11	48.9	72	Y	Y
P26641;B4DTG2;B4DUP0;E7EMT2	Elongation factor 1-gamma	EEF1G	0.762797	3.11678	16	38.2	77	Y	Y
C9JFR7;P99999;CO_P62894	Cytochrome c	CYCS	0.760352	2.75499	6	41.6	44	Y	Y
Q09028-3;Q09028;Q09028-4;Q09028-2;H0YEU5;B4DRT0;H0YCT5;H0YF10;H0YDK2;E9PC52;Q16576;Q16576-2;E9PNS2;E9PIC4;E9PNS6;Q5JP02;Q5JP01;E9PFM2	Histone-binding protein RBBP4;Histone-binding protein RBBP7	RBBP4;RBBP7	0.752449	2.65874	4	14.1	21	Y	Y
Q9BUF5;B4DP54;B3KS31	Tubulin beta-6 chain	TUBB6	0.744781	1.77955	20	55.6	34	Y	Y
P78371;F5GWF6;P78371-2;F8VQ14	T-complex protein 1 subunit beta	CCT2	0.742622	2.82032	30	63.7	111	Y	Y
E7ES33;E7EPK1;Q16181-2;Q16181;B4DNE4;G3V1Q4;H0Y3Y4;H0YFF6;F5GZE5;Q5JXL7;F2Z3D3;Q5W161;Q6ZU15	Septin-7	42620	0.742371	1.43414	7	19.7	28		Y
E7ETL9;P17844	Probable ATP-dependent RNA helicase DDX5	DDX5	0.741513	1.61315	18	35.7	65	Y	Y
Q00610-2;Q00610;P53675-2;P53675;F5H5N6	Clathrin heavy chain 1	CLTC	0.740955	4.01318	52	36.9	260	Y	Y
E7EWZ6;P06756-2;P06756;B4DYQ7;H7BZG1	Integrin alpha-V;Integrin alpha-V heavy chain;Integrin alpha-V light chain	ITGAV	0.740088	1.60784	8	8.4	21	Y	Y
P26038	Moesin	MSN	0.735683	2.54951	33	48.5	121	Y	Y
P56537;B7ZBH1;B7ZBG9;F8WD20;F8WDS6	Eukaryotic translation initiation factor 6	EIF6	0.732495	2.05409	5	27.3	32	Y	Y
P17812;B4DR64;B7Z9C4;Q9NRF8	CTP synthase 1	CTPS1	0.724823	2.76011	17	35.9	65		Y
F5H365;Q15436;F5H6C4;B3KXI2;G3V531;E7ES38;G3V4V1;G3V1W4;G3V3G5;G3V2R6;Q5QPE2;Q15437	Protein transport protein Sec23A	SEC23A	0.724372	3.10881	5	9.6	20	Y	Y
P23246;P23246-2;H0Y9K7;H0Y9U2	Splicing factor, proline- and glutamine-rich	SFPQ	0.722793	1.65711	22	34.8	84	Y	Y
P21333-2;P21333;Q5HY54;A6NDY9;E9PHF0;E7EWU2;H0Y5C6;F8WE98;H0Y5F3	Filamin-A	FLNA	0.721148	3.84187	93	49.6	538	Y	Y
B4E0X8;F8W7W2;E9PEB5;Q96AE4;Q96AE4-2;B4DT31;C9JSZ1	Far upstream element-binding protein 1	FUBP1	0.720583	1.50666	9	15.4	23	Y	Y
E9PE77;P02751-3;P02751;F8W7G7;E7ERA1;P02751-10;P02751-6;P02751-5;P02751-9;P02751-14;P02751-8;P02751-11;P02751-7;P02751-15;P02751-13;P02751-4;P02751-12;H0Y7Z1;E9PG29;P02751-2;H0Y4K8	Fibronectin;Anastellin;Ugl-Y1;Ugl-Y2;Ugl-Y3	FN1	0.71991	3.86778	41	25.3	200	Y	Y
G3V5Z7;P60900;G3V295;G3V3I1;B4DXJ9;G3V3U4;B4DQR4;G3V4S5;G3V2S7;H0YJC4	Proteasome subunit alpha type;Proteasome subunit alpha type-6	PSMA6	0.719859	1.99884	7	33.3	36	Y	Y
Q5T5C7;P49591	Serine--tRNA ligase, cytoplasmic	SARS	0.719522	1.33058	6	15.1	25	Y	Y
B4DZI8;P35606;D6R997;D6RBZ7;D6RCL6;D6RBG7;D6RBT6;H0YAC7	Coatomer subunit beta	COPB2	0.718617	1.75396	10	16	33	Y	Y
P25789;H0YMZ1;H0YN18;H0YL69;H0YMI6;H0YMA1;P25789-2;H0YKT8;H0YKS0;H0YLS6;H0YLC2	Proteasome subunit alpha type-4;Proteasome subunit alpha type;Proteasome subunit beta type	PSMA4	0.714173	2.72983	6	23.8	23	Y	Y
Q6PIU2;Q6PIU2-2;F5H7K4;Q6PIU2-3;H7C046	Neutral cholesterol ester hydrolase 1	NCEH1	0.713188	2.61909	4	12.7	13		Y
P10809;F5GWR2;E7ESH4;E7EXB4;B7Z712;C9JL25;C9JCQ4;C9JL19	60 kDa heat shock protein, mitochondrial	HSPD1	0.710956	4.19314	31	49.2	201	Y	Y
O75190-2;C9J2C4;O75190-3;O75190;B4DVN1;C9JDR7;C9JDX6;F8WCZ4;C9J2P2;E9PH18;C9JB42;C9JN01;B4DN73;Q8WWF6;Q8NHS0;C9JRD2;C9JXB9;P25686-2;Q7Z6W7;P25686	DnaJ homolog subfamily B member 6	DNAJB6	0.710597	1.76559	8	41.1	23	Y	Y
Q5JR95;P62241	40S ribosomal protein S8	RPS8	0.710399	2.51506	6	37.2	42	Y	Y
P04040	Catalase	CAT	0.710138	1.73749	14	30.6	58		Y
H0YD13;E7EPC6;P16070-18;P16070-12;P16070-14;P16070-13;P16070-11;P16070-10;P16070-16;P16070-8;P16070-17;P16070-6;P16070-4;P16070-3;P16070-7;P16070-5;P16070;H0Y2P0;H0YE40;H0YDW7;H0YCV9;H0Y5E4;P16070-15;P16070-9;E9PKC6;H0YDX6;H0YD17;Q86UZ1;O95370	CD44 antigen	CD44	0.707028	4.19285	9	48.6	63	Y	Y
P14868;D3DP78;Q68CR9;H7BZ35;C9J7S3;C9JLC1;H7C278;C9JQM9	Aspartate--tRNA ligase, cytoplasmic	DARS	0.706547	2.55302	15	35.7	75	Y	Y
P17987;E7EQR6;F5H282;E7ERF2;F5GZ03;F5H136;F5GZI8;F5H676;F5GYL4;F5H726;F5H7Y1	T-complex protein 1 subunit alpha	TCP1	0.705553	2.90469	25	49.5	110	Y	Y
E9PAQ6;P49368;P49368-2;B4DUR8;E9PRC8;Q5SZX6;Q5SZX9;Q5SZW8;E9PQ35;E9PM09	T-complex protein 1 subunit gamma	CCT3	0.704394	2.10474	21	42.5	77	Y	Y
H0Y9V9;P32969;D6RAN4;H0Y9R4;E7ESE0;B4E1M5	60S ribosomal protein L9	RPL9	0.704038	2.10125	5	26.5	24	Y	Y
H0YM70;A8MZ76;C9JE52;Q9UL46;H0YLG1;H0YLD2;H0YKU2	Proteasome activator complex subunit 2	PSME2	0.699037	1.93263	7	27.6	36	Y	Y
E7EX73;E9PGM1;E7EUU4;Q04637-6;G5E9S1;Q04637-5;Q04637-4;Q04637-3;Q04637;D3DNT2;E9PFM1;C9J6B6;C9J2Z7;C9K073;C9JF13;H7C0V6;H7C044	Eukaryotic translation initiation factor 4 gamma 1	EIF4G1	0.697227	2.00719	8	7.7	20		Y
P53007;B4DP62	Tricarboxylate transport protein, mitochondrial	SLC25A1	0.697037	1.93137	6	19	20	Y	Y
P28072	Proteasome subunit beta type-6	PSMB6	0.696079	2.12833	4	17.6	16	Y	Y
F5GWP8		KRT17	0.69502	2.40998	30	40.9	95		Y
H0Y4R1;P12268;F5H247;E7ETK5	Inosine-5-monophosphate dehydrogenase 2	IMPDH2	0.688729	2.09063	8	21.3	27	Y	Y
F6VDH7;Q3KNR6;Q8IZP2;P50502;H7C3I1;Q8NFI4;D6W507;F5H3M7	Putative protein FAM10A4;Hsc70-interacting protein;Putative protein FAM10A5	ST13;ST13P4;ST13P5;hCG_1990625	0.683794	2.00277	4	30.9	18	Y	Y
Q5VTE0;P68104;Q6IQ15;F8W6I0;A6PW80;Q5JR01	Putative elongation factor 1-alpha-like 3;Elongation factor 1-alpha 1	EEF1A1P5;EEF1A1	0.683401	3.06481	14	38.7	267	Y	Y
B4DT77;B4DHY4;P20073-2;P20073	Annexin;Annexin A7	ANXA7	0.682912	1.71223	9	27.1	26	Y	Y
P01857	Ig gamma-1 chain C region	IGHG1	0.682142	1.40405	6	26.1	82		Y
Q6I9R8;Q14192;F8WDA8;Q5TM15;C9J3S8	Four and a half LIM domains protein 2	FHL2	0.681178	3.82748	24	79.6	170	Y	Y
G3V2F7;Q13404;Q13404-7;Q13404-2;Q13404-1;H7BXZ8;Q13404-6;Q5TGE0;Q15819;E5RGE2;D6RG00;G3V113;H0YBP9;H0YBX6	Ubiquitin-conjugating enzyme E2 variant 1;Ubiquitin-conjugating enzyme E2 variant 2	UBE2V1;UBE2V2	0.679965	2.33526	4	11.6	20		Y
P50991;F5H5W3;B7Z9L0;B7Z2F4	T-complex protein 1 subunit delta	CCT4	0.678878	1.8093	24	46.6	83	Y	Y
P51659;E7ER27;E7EWE5;E9PB82;F5HE57;G5E9S2;E7ET17;E7EPL9	Peroxisomal multifunctional enzyme type 2;(3R)-hydroxyacyl-CoA dehydrogenase;Enoyl-CoA hydratase 2	HSD17B4	0.672729	1.99524	10	20.4	26		Y
P25788-2;P25788;G3V4X5;G3V3W4;G3V5N4	Proteasome subunit alpha type-3	PSMA3	0.671536	2.3094	7	26.6	34	Y	Y
E9PDK5;B4DVE7;P50995;E9PDS7;H0Y6E1	Annexin A11	ANXA11	0.66836	1.55233	8	22.3	28	Y	Y
P46940;H0YLE8;F5H7A1;H0YKA5;E9PDT6;F5H7S7;E7EWC2;F2Z2E2;Q13576-2;Q13576;Q86VI3	Ras GTPase-activating-like protein IQGAP1	IQGAP1	0.667546	2.40793	43	32.3	191	Y	Y
Q96QK1;H3BRJ7;F5GYF5;H3BR93	Vacuolar protein sorting-associated protein 35	VPS35	0.666147	2.29859	17	23.2	74	Y	Y
P31930	Cytochrome b-c1 complex subunit 1, mitochondrial	UQCRC1	0.660334	1.60914	5	12.9	21	Y	Y
P13489;E9PMJ3;E9PLZ3;E9PIM9;H0YCR7;E9PMA9;E9PMN0;E9PIK5	Ribonuclease inhibitor	RNH1	0.659367	2.5079	7	18.7	33	Y	Y
E7ENH9;P53396-2;P53396;B4E3P0	ATP-citrate synthase	ACLY	0.658345	2.66226	25	30	113	Y	Y
P31948;G3XAD8;F5H0T1;F5H783;F5GXD8;H0YGI8	Stress-induced-phosphoprotein 1	STIP1	0.657633	4.04512	30	51.9	85	Y	Y
O75369-2;O75369-9;O75369;O75369-8;O75369-6;O75369-3;E7EN95;O75369-7;O75369-5;O75369-4;H7C5L4;Q8WXT3	Filamin-B	FLNB	0.654549	4.72077	101	52.3	460	Y	Y
P54136;P54136-2;F5H3T8;E5RH09;E5RJM9	Arginine--tRNA ligase, cytoplasmic	RARS	0.651372	3.17447	8	14.5	27	Y	Y
O00154-4;O00154-6;O00154;O00154-2;O00154-3;O00154-5;B4DUX0;F5GWE2;Q6ZUV0	Cytosolic acyl coenzyme A thioester hydrolase	ACOT7	0.648596	3.30204	9	35.2	51	Y	Y
Q14204;H0YJ21	Cytoplasmic dynein 1 heavy chain 1	DYNC1H1	0.645842	1.3653	28	7.2	59	Y	Y
Q15942;H0Y2Y8;B4DQX7;B4DQR8;C9IZ41;C9JJK5;H7C3D3;H7C3R3	Zyxin	ZYX	0.643751	2.25465	20	52.3	230	Y	Y
B7Z9F1;P34897;P34897-2;B4DLV4;G3V2Y4;H0YIZ0;G3V5L0;G3V4W5;G3V540;G3V241;G3V3Y8;G3V4T0;G3V4X0;G3V2W0;G3V2E4;G3V2D2	Serine hydroxymethyltransferase, mitochondrial;Serine hydroxymethyltransferase	SHMT2	0.636127	1.40728	12	29.4	37	Y	Y
P11142;E9PKE3;E9PNE6;E7ET08;P11142-2;A8K7Q2;E9PN89;E9PLF4;E9PS65;E9PQQ4;E9PQK7;E9PK54;P54652;E9PPY6;E9PM13;E9PN25;E9PI65;B3KUS2;E9PSH5	Heat shock cognate 71 kDa protein	HSPA8	0.634827	4.23417	38	59	394	Y	Y
P54577	Tyrosine--tRNA ligase, cytoplasmic;Tyrosine--tRNA ligase, cytoplasmic, N-terminally processed	YARS	0.632396	1.85149	12	23.9	35	Y	Y
P41091;Q2VIR3;F8W810;Q2VIR3-2	Eukaryotic translation initiation factor 2 subunit 3;Putative eukaryotic translation initiation factor 2 subunit 3-like protein	EIF2S3;EIF2S3L	0.629674	2.8104	4	14.6	20		Y
P26639;B4DEG8;E7ERI3;G3XAN9;D6R9F8;D6RCA5;D6RDJ6;D6RBR8;D6RJ97;D6RHV7;D6RCS6;B7ZLP8;A2RTX5-2;A2RTX5	Threonine--tRNA ligase, cytoplasmic	TARS	0.625325	2.98997	24	37.1	110	Y	Y
B3KTM6;P46777;Q5T7N0	60S ribosomal protein L5	RPL5	0.625291	1.94258	13	51	76	Y	Y
P52272-2;P52272;Q59ES8;F5H7Z1	Heterogeneous nuclear ribonucleoprotein M	HNRNPM	0.619474	2.22271	25	40.8	88	Y	Y
P05023;F5H3A1;B7Z3U6;H7BXX5;P05023-2;E9PC07;E9PC51;P13637;F5H6J6;B7Z2T0;B7Z1Q9;F5GXJ7;B1AKY9;P50993;F5H0J0;H0Y7C1;B4DIQ8;Q13733;Q5TC01;B4DHD7;Q5TC02;E9PRA5;P20648;P54707;P54707-2	Sodium/potassium-transporting ATPase subunit alpha-1	ATP1A1	0.617529	2.14088	15	18.4	50	Y	Y
E9PLL6;P46776;E9PLX7;H0YF34;E9PJD9;E9PKT2	60S ribosomal protein L27a	RPL27A	0.615924	1.47096	5	50.9	52	Y	Y
P06576;F8VPV9;H0YH81;F8W079;F8W0P7;H0YI37;F8VQY0	ATP synthase subunit beta, mitochondrial;ATP synthase subunit beta	ATP5B	0.61575	1.70976	20	50.5	142	Y	Y
Q16658;B3KTM9;C9JFC0;H7BYX5;C9JPH9	Fascin	FSCN1	0.613549	2.90913	19	40.4	89	Y	Y
E9PLK3;P55786;B7Z463;F5H6U8;H0YDG0;F5H0W3;F5GZY4;E5RJ24;E7EWZ2;A6NEC2;H0YCQ5;E9PP11;H0YAQ6;A6NEC2-2	Puromycin-sensitive aminopeptidase	NPEPPS	0.613124	2.44852	11	14.5	55	Y	Y
P46783;F6U211;Q9NQ39	40S ribosomal protein S10;Putative 40S ribosomal protein S10-like	RPS10;RPS10P5	0.61267	1.36546	8	44.2	31	Y	Y
P28066;B4E2V4	Proteasome subunit alpha type-5	PSMA5	0.607666	1.73244	5	30.3	30	Y	Y
P08238;Q58FF7;Q5T9W8;H0Y6E4;E9PHI1;H0Y5S7;E9PHI2;H0Y598;E9PHH7;Q58FG1	Heat shock protein HSP 90-beta;Putative heat shock protein HSP 90-beta-3	HSP90AB1;HSP90AB3P	0.604099	2.40296	44	49.9	383	Y	Y
Q92598-2;Q92598-3;Q92598;B4DYH1;E7EUG1;B4DY72;F2Z3D7	Heat shock protein 105 kDa	HSPH1	0.59015	2.20539	17	23.3	42	Y	Y
B3KQT9;G5EA52;P30101;F5H119	Protein disulfide-isomerase;Protein disulfide-isomerase A3	PDIA3	0.589581	2.65165	27	60.6	153	Y	Y
P16949;P16949-2;A2A2D0;E5RIR6;E7EVN3;B7Z2Z7;Q9H169;G5EA16;Q9H169-2	Stathmin	STMN1	0.588197	3.04597	12	61.7	62	Y	Y
P25705;A8K092	ATP synthase subunit alpha, mitochondrial	ATP5A1	0.587762	3.34634	19	40.7	139	Y	Y
P11021;B4DEF7	78 kDa glucose-regulated protein	HSPA5	0.587568	2.83177	41	54.9	342	Y	Y
P18206-2;P18206;F5H7T3;G8JLL3;Q5JQ13;F5H5H8;B4DTM7;P18206-3	Vinculin	VCL	0.585927	3.83997	47	46.2	197	Y	Y
E9PK47;F5H816;P06737;E9PMM6	Alpha-1,4 glucan phosphorylase;Glycogen phosphorylase, liver form	PYGL	0.585213	2.35056	23	29.3	89		Y
P20700;E9PBF6	Lamin-B1	LMNB1	-0.993006	2.19243	20	38.6	59	Y	Y
P08670;B0YJC4;F5H288;B0YJC5;Q5JVS8;P17661;B4E192;P14136-3;E9PAX3;P14136;P14136-2;E7EMV2;E7ESP9;Q16352;E9PBF7;P07196;P07197	Vimentin	VIM	-2.68405	2.85996	27	58.8	81	Y	Y
P45974-2;P45974;F5H571;H7C5J3;B4DYF3;Q92995	Ubiquitin carboxyl-terminal hydrolase 5	USP5	0.584804	1.72975	11	18.8	51	Y
P06748-3;P06748-2;P06748;E5RI98;E5RGW4	Nucleophosmin	NPM1	0.581275	2.61598	11	36.7	59	Y
G3V1M7;P49748;F5H2A9;P49748-2;F5GYP4	Very long-chain specific acyl-CoA dehydrogenase, mitochondrial	ACADVL	0.578703	2.36617	13	23	48	Y
B7Z4V2;P38646;F5H3L8;D6RJI2;D6RA73;H0YBG6;H0Y8S0;D6RDH7;D6RCD7	Stress-70 protein, mitochondrial	HSPA9	0.574471	2.61239	39	57.3	317	Y
P62249;Q6IPX4	40S ribosomal protein S16	RPS16	0.573331	1.53862	11	65.8	53	Y
E9PKG1;H7C2I1;Q99873-3;Q99873-2;G5E9B6;Q99873;E9PIX6;B4DJ87;E9PQ98;E9PNR9;H0YDE4;E9PMW9;E9PI83;Q9NR22-2;Q9NR22	Protein arginine N-methyltransferase 1	PRMT1	0.567611	2.6341	9	28.3	37	Y
O75131;E5RG68;E5RJ85;E5RHZ0;E5RG97;H0YB26;E5RFT7;E7ENV7;Q86VY2;Q7Z6C8;Q719H8;Q96FN4;Q8IYJ1;Q96A23;O95741;Q9UBL6-2;Q86YQ8;Q96A23-2;Q9HCH3;F5GXN1;Q9UBL6	Copine-3	CPNE3	0.557278	2.1768	9	19.6	36	Y
P07900;P07900-2;Q86U12;G3V2J8;Q14568;Q58FG0	Heat shock protein HSP 90-alpha	HSP90AA1	0.554598	3.58463	41	40.4	186	Y
P13667	Protein disulfide-isomerase A4	PDIA4	0.55274	1.49227	24	40.2	100	Y
Q9Y490;Q5TCU6;H0YMT1	Talin-1	TLN1	0.552403	2.27419	48	24.4	131	Y
C9JIF9;P13798;H7C393;H7C1U0;C9JLK2;F8WEH5	Acylamino-acid-releasing enzyme	APEH	0.54114	1.68958	8	14.1	22	Y
B4DR31;Q16555;Q8NAN9;E9PD68;Q14194;E5RFU4	Dihydropyrimidinase-related protein 2	DPYSL2	0.538785	1.8091	9	24.6	30	Y
P14923;C9JTX4;C9J826;C9JK18;C9JKY1;E7ERS9;B4DGU4;P35222;P35222-2;C9JPI2	Junction plakoglobin	JUP	0.538455	2.72518	27	45.9	115	Y
F5H2F4;P11586;G3V2B8;G3V3L6	C-1-tetrahydrofolate synthase, cytoplasmic;Methylenetetrahydrofolate dehydrogenase;Methenyltetrahydrofolate cyclohydrolase;Formyltetrahydrofolate synthetase;C-1-tetrahydrofolate synthase, cytoplasmic, N-terminally processed	MTHFD1	0.53771	1.40106	21	20.3	69	Y
P14618;P14618-2;P14618-3;H3BTN5;E9PF79;E7EUQ8;H3BQ34;Q504U3;E7EUJ4;H3BUW1;H3BTJ2;H3BT25;H3BSU3;H3BU13;H3BN34;H3BQZ3;E7ESY9;P30613-2;P30613	Pyruvate kinase PKM;Pyruvate kinase	PKM;PKM2	0.535709	3.16418	43	70.8	316	Y
P68363;F8VVB9;F8VQQ4;F8VRZ4;F8VS66;C9JDS9;F8VWV9;F8VX09;F8VWX4;E7ET24;A6NHL2-2;A6NHL2;F8VRK0;F8VXZ7;F8VS94;F8VYI2;F8VXB8;F8W0F6	Tubulin alpha-1B chain	TUBA1B	0.526158	1.76388	22	57	263
P13639;B4DPU3;F5H370;F5GZG3;B4DMC6	Elongation factor 2	EEF2	0.524276	2.68822	37	43	241	Y
Q15691	Microtubule-associated protein RP/EB family member 1	MAPRE1	0.522332	2.62371	8	49.6	68	Y
P11413;P11413-2;E9PDV8;P11413-3;E7EUI8;E7EM57;E9PD92	Glucose-6-phosphate 1-dehydrogenase	G6PD	0.505547	1.3479	15	30.9	56
P21980;B4DIT7;F5H6P0;P21980-2;A2A299;P21980-3;A2A2A0;P49221	Protein-glutamine gamma-glutamyltransferase 2	TGM2	0.501649	3.47599	37	51.5	328	Y
Q08554-2;Q08554	Desmocollin-1	DSC1	0.499833	1.93036	9	13	63
P20618;H0Y3J2	Proteasome subunit beta type-1	PSMB1	0.494698	1.46477	6	31.1	27	Y
Q01813;H0Y3P8;Q5VSR7;B1APP6;B1APP8;Q5VSR5;H0Y757;Q5VSR6;H0Y3Y3	ATP-dependent 6-phosphofructokinase, platelet type	PFKP	0.493195	2.62641	22	33.2	79	Y
P14625;E9PEX3;Q96GW1;H0YIV0;Q58FF3;F8W026	Endoplasmin	HSP90B1	0.489443	1.97057	31	35.5	116	Y
Q8IYN9;Q05397;H0YBP1;E7ESA6;Q05397-5;H7BXZ9;H7BYN1;Q05397-2;Q8N9D7;H0YB16;F5H4S3;H0YBZ1;E9PEI4;H7BXX6;Q05397-3;B4DWJ1;Q05397-6;Q05397-4;H0YB99;E5RHD8;E5RGA6;E5RH48;E5RH01;E5RG66;E5RI03;E5RI72;E5RFW9;E5RIK4;E5RG54;E5RJP0;E5RH08;E5RG86;H0YAS0;H0YB33;E5RJQ2;E5RG80;E5RJI4;E9PBI4;Q59GM4;Q14289-2;Q14289	Focal adhesion kinase 1	PTK2	0.478747	2.90282	36	42.3	154	Y
P67809;E7ETA0;H0Y449;Q9Y2T7;C9J5V9	Nuclease-sensitive element-binding protein 1	YBX1	0.46646	2.01895	10	50	58	Y
Q13643	Four and a half LIM domains protein 3	FHL3	0.465115	2.21724	10	54.3	43	Y
P06493;P06493-2;E5RIU6;E7ESI2;G3V5T9;P24941-2;P24941;Q00526;G3V317;F8VXD2;B3KX76;F8VYH9;F8VZZ0;F8VTV8;F8VWX7;F8VZ51;H0YAZ9;E7EUK8;E5RGN0;F5H203;F5H6Z0;B7Z8T0;E7EUM9;B4DNF9;Q00535-2;Q00535;P11802;Q00534;Q96Q40-2;P50750;Q96Q40-4;Q96Q40-3;O94921-3;F8W6H8;Q96Q40;O94921-2;O94921;Q07002;Q07002-2;P50750-2;Q00536;Q07002-3;Q00537-2;Q00537;Q9NYV4-3;Q14004-2;Q9NYV4-2;Q9NYV4;Q14004	Cyclin-dependent kinase 1	CDK1	0.463899	2.09108	9	35	44	Y
Q14974;B7ZAV6;F5H4R7	Importin subunit beta-1	KPNB1	0.459008	1.58877	17	24.2	38	Y
F8W8S0;Q13409-6;Q13409-3;B7ZA04;Q13409-2;Q13409-5;Q13409;E7EQL5;E9PGG1;E7EUM4;E7ERR6;E7ERH4;E7ET01;E7ETL8;E7EQU2;E7ESD3;E7EMU4;E7EV09;E7EU01	Cytoplasmic dynein 1 intermediate chain 2	DYNC1I2	0.450655	1.67515	5	10.7	29	Y
P42765	3-ketoacyl-CoA thiolase, mitochondrial	ACAA2	0.446798	2.89139	8	23.9	23	Y
B4E2Z3;F5GZS6;F5H4J7;P08195-2;P08195-3;P08195;P08195-4;F5GZI0;H0YFS2;F5H0E2;H0YFX4;F5H867	4F2 cell-surface antigen heavy chain	SLC3A2	0.445024	1.38457	9	24.7	43	Y
B8ZZQ6;P06454-2;P06454;B8ZZI3;B8ZZA1;B8ZZW7;H7C2N1;E7EVV7	Prothymosin alpha;Prothymosin alpha, N-terminally processed;Thymosin alpha-1	PTMA	0.422003	1.81181	5	36.4	40	Y
P22626;P22626-2	Heterogeneous nuclear ribonucleoproteins A2/B1	HNRNPA2B1	0.408231	2.0236	18	49.3	85
O43175;Q5SZU1;F5H634;F5GYN9	D-3-phosphoglycerate dehydrogenase	PHGDH	0.402531	1.47511	5	10.9	24	Y
P55072;C9JUP7;C9IZA5	Transitional endoplasmic reticulum ATPase	VCP	0.3882	1.62341	32	48.8	142	Y
P60842;B4DKP9;B4E102	Eukaryotic initiation factor 4A-I	EIF4A1	0.371348	1.38878	19	44.6	154	Y
P56945;F8WA69;F5GXA2;P56945-2;E9PCV2;F5H855;F5GXV6;H3BN62;Q14511;G5E9Y9;H3BVF0;H3BSY4;H3BSB2	Breast cancer anti-estrogen resistance protein 1	BCAR1	0.367324	1.67009	24	41.1	130	Y
Q9Y2J8;B4DIU3;Q96DA7	Protein-arginine deiminase type-2	PADI2	0.357934	1.31607	14	24.1	79
H0YG33;P08107;F8VZJ4;F5H1D3;F5GZ62;E7EQL7;E7EP94;Q5SP16;E7EP11;C9IYI3	Heat shock 70 kDa protein 1A	HSPA1A	0.348317	1.30604	31	42.8	176
P19338;E7EX81;H7BY16;Q9BQ02;C9JYW2;C9JLB1;C9J1H7;C9JWL1	Nucleolin	NCL	0.342091	1.8772	18	25.1	77	Y
P61586;Q5JR07;C9JNR4;C9JX21;Q5JR05;E9PLA2;C9J1T2;C9JRM1;Q5JR06;P62745	Transforming protein RhoA	RHOA;RHOC	0.334961	1.42313	7	29	39	Y
G5E9B2;P50990;B4DEM7;B4DQH4;H7C4C8;H7C2U0	T-complex protein 1 subunit theta	CCT8	0.316629	2.84044	22	43.1	95	Y
P28482;B4DHN0;A8CZ64	Mitogen-activated protein kinase 1;Mitogen-activated protein kinase	MAPK1	0.298439	1.4184	16	45.3	79	Y
O75815;Q5TEW3;O75815-2;Q5T7I8;F5H5M1;Q6S5L8-2;Q92529-2;Q92529;Q6S5L8	Breast cancer anti-estrogen resistance protein 3	BCAR3	0.290533	1.4649	26	37.8	120
P28799;B4E1G5;Q9H8S1;P28799-2	Granulins;Acrogranin;Paragranulin;Granulin-1;Granulin-2;Granulin-3;Granulin-4;Granulin-5;Granulin-6;Granulin-7	GRN	0.263107	1.85462	21	29.5	255
P02545;Q6UYC3;P02545-3;D6RAQ3;E7EUI9;Q5TCJ4	Prelamin-A/C;Lamin-A/C	LMNA	-0.199691	1.34101	62	74.8	469	Y
Q9NYL9;H0YKU1;H0YNJ8;G5EA42;Q9NZR1	Tropomodulin-3	TMOD3	-0.315537	1.30202	7	29	36	Y
Q9H5V8;Q9H5V8-2;Q9H5V8-3	CUB domain-containing protein 1	CDCP1	-0.320653	1.78587	18	24.4	66
P00558;B7Z7A9;B4E1H9;B4DHM5;E7ERH5;P07205	Phosphoglycerate kinase 1;Phosphoglycerate kinase	PGK1	-0.322775	2.30771	24	65	266	Y
Q9BWD1;B7Z233	Acetyl-CoA acetyltransferase, cytosolic	ACAT2	-0.432406	1.95789	8	39	44	Y
P23526;F5H737	Adenosylhomocysteinase	AHCY	-0.496936	3.03927	16	37.7	105	Y
P61313;E7EX53;E7EQV9;Q642I1;E7ENU7	60S ribosomal protein L15;Ribosomal protein L15	RPL15	0.703325	1.28387	4	20.1	29	Y
H3BRG4;P22695;H3BSJ9;H3BP04;H3BUE4;H3BUI9	Cytochrome b-c1 complex subunit 2, mitochondrial	UQCRC2	0.823717	1.238	9	34	43	Y
C9J406;B9A067;F5GZ32;Q16891-2;Q16891;H7C463;F8W9I1;Q16891-3;B8ZZQ7;B7WPJ1	MICOS complex subunit MIC60	IMMT	0.519219	1.22223	9	18.5	34	Y
Q9P0L0;Q9P0L0-2	Vesicle-associated membrane protein-associated protein A	VAPA	0.533548	1.20023	6	28.9	32	Y
P62424;Q5T8U2;Q5T8U3	60S ribosomal protein L7a	RPL7A	1.31996	1.19714	11	33.8	28	Y
Q99878;Q96KK5;Q9BTM1;Q16777;Q6FI13;P20671;P0C0S8;H0YFX9;C9JE22;Q93077;Q7L7L0;P04908;Q9BTM1-2;Q96QV6;P16104;F5H4B2	Histone H2A type 1-J;Histone H2A type 1-H;Histone H2A.J;Histone H2A type 2-C;Histone H2A type 2-A;Histone H2A type 1-D;Histone H2A type 1;Histone H2A;Histone H2A type 1-C;Histone H2A type 3;Histone H2A type 1-B/E;Histone H2A type 1-A;Histone H2AX	HIST1H2AJ;HIST1H2AH;H2AFJ;HIST2H2AC;HIST2H2AA3;HIST1H2AD;HIST1H2AG;HIST1H2AC;HIST3H2A;HIST1H2AB;HIST1H2AA;H2AFX	0.726293	1.1888	4	35.9	29	Y
Q01105-2;B2REB8;A6NGV1;Q5VXV2;Q01105	Protein SET	SET	0.421575	1.17536	5	22.7	30	Y
Q14847;C9JVR8;Q14847-2;C9J9W2;B4DIC4;B4DGQ0;Q70I54	LIM and SH3 domain protein 1	LASP1	0.434435	1.16229	9	39.5	48	Y
O15067;F5GWT9;H0YGH1	Phosphoribosylformylglycinamidine synthase	PFAS	1.99994	1.15593	12	11.1	38	Y
P00505;E7ERW2;B4DY39	Aspartate aminotransferase, mitochondrial	GOT2	-0.311609	1.14781	13	38.1	79	Y
P31153;E7EPQ0;E9PBA7;B4DN45	S-adenosylmethionine synthase isoform type-2	MAT2A	0.908492	1.14358	5	14.7	25	Y
F5H3X9;B4DDF7;P30153;E9PH38;B4E1Q0;F8W8G1;P30154;P30154-3;P30154-2	Serine/threonine-protein phosphatase 2A 65 kDa regulatory subunit A alpha isoform	PPP2R1A	0.582193	1.13717	7	18.9	24	Y
P34932;F5H3R0;Q9BUK9	Heat shock 70 kDa protein 4	HSPA4	0.25061	1.11995	27	42.7	90	Y
Q92945-2;Q92945;E7EP96;Q96I24-2	Far upstream element-binding protein 2	KHSRP	0.818656	1.11788	16	29.3	52
E7ESM6;Q7KZF4;H7C597	Staphylococcal nuclease domain-containing protein 1	SND1	0.295876	1.10212	19	28.2	66	Y
C9J9K3;P08865;A6NE09;C9JQR9	40S ribosomal protein SA	RPSA;RPSAP58	0.30327	1.08775	13	50.8	66
Q14764;E9PHL5;H3BUK7;H3BV14;H3BNF6;H3BRL2;H3BQK6;H3BTX0;H3BPZ2;H3BNF2;H3BUP3;H3BQE7;H3BP76	Major vault protein	MVP	0.722136	1.0806	6	10.8	21	Y
P40939;H0YFD6;B4DYP2	Trifunctional enzyme subunit alpha, mitochondrial;Long-chain enoyl-CoA hydratase;Long chain 3-hydroxyacyl-CoA dehydrogenase	HADHA	0.629114	1.07731	13	26.1	34	Y
D3DPU2;Q01518;Q01518-2;F5H6Z3;E7ENY9;Q5T0R1;Q5T0R7;Q5T0R6;Q5T0R5;Q5T0R4;Q5T0R3;Q5T0R2;Q5T0R9;Q5T0S3;Q5T0R8	Adenylyl cyclase-associated protein;Adenylyl cyclase-associated protein 1	CAP1	0.486896	1.0615	23	57.9	104	Y
P22102;P22102-2;B4DJ93;F8WD69;C9JZG2;C9JKQ7;C9JBJ1;C9JTV6;H7C489	Trifunctional purine biosynthetic protein adenosine-3;Phosphoribosylamine--glycine ligase;Phosphoribosylformylglycinamidine cyclo-ligase;Phosphoribosylglycinamide formyltransferase	GART	0.546881	1.05449	12	17.1	28	Y
P08574	Cytochrome c1, heme protein, mitochondrial	CYC1	1.09408	1.05206	5	23.1	28	Y
P10412;P16403;P16402;Q02539;P22492	Histone H1.4;Histone H1.2;Histone H1.3	HIST1H1E;HIST1H1C;HIST1H1D	0.416714	1.00151	6	26	32	Y
E7EVA0;P27816-6;P27816;P27816-2;B9ZVR1;E9PGM5;P27816-5;P27816-4;H7C4C5;H0Y2V1;B5MEG9;C9JFC3;F8W9U4;B4DSQ1;H7C456;P27816-7	Microtubule-associated protein;Microtubule-associated protein 4	MAP4	0.233267	0.996709	13	8	46
P07237;F5H8J2;B4DUA5;E7EPA8;H0Y3Z3;H7BZ94	Protein disulfide-isomerase	P4HB	0.358411	0.98362	28	49.4	144	Y
P61106	Ras-related protein Rab-14	RAB14	0.842218	0.957516	8	47	30	Y
P04843;F5H6I5;B7Z4L4;B4DNJ5;F8WF32	Dolichyl-diphosphooligosaccharide--protein glycosyltransferase subunit 1	RPN1	0.506826	0.952557	16	33.4	70	Y
B7Z7P8;Q96CG1;P62495;D6RCB3;D6RJE8	Eukaryotic peptide chain release factor subunit 1	ETF1	0.869962	0.942994	5	13.9	24	Y
B7Z6M1;P13797;F8W8D8;B4DGB4;Q14651;H7C4N2;B4DI60;C9JAM8;P13796;Q5TBN3	Plastin-3	PLS3	0.320078	0.939918	10	20.7	38	Y
P61626;F8VV32	Lysozyme C;Lysozyme	LYZ	2.14248	0.9295	3	33.1	27
P30405;H0Y548;Q2YDB7	Peptidyl-prolyl cis-trans isomerase F, mitochondrial;Peptidyl-prolyl cis-trans isomerase	PPIF	0.500442	0.927631	5	38.6	31
Q00839;B3KX72;Q00839-2;Q5RI18	Heterogeneous nuclear ribonucleoprotein U	HNRNPU	-0.240977	0.918866	15	20.6	48	Y
F8VXY0;F8VRQ1;F8W6I7;P09651-3;P09651-2;P09651;F8VSB5;F8W1S7;F8VZ49;F8VTQ5;Q32P51;H0YH80;F8VYN5;F8W646	Heterogeneous nuclear ribonucleoprotein A1;Heterogeneous nuclear ribonucleoprotein A1, N-terminally processed;Heterogeneous nuclear ribonucleoprotein A1-like 2	HNRNPA1;HNRNPA1L2	0.323266	0.916435	14	50.7	71	Y
P35613-2;P35613;P35613-3;P35613-4;A8MZ77	Basigin	BSG	0.69452	0.908281	6	31.6	23	Y
E7EWT1;P39656	Dolichyl-diphosphooligosaccharide--protein glycosyltransferase 48 kDa subunit	DDOST	0.561736	0.89579	6	18.4	18	Y
E7ESM9;G5E9D3;P20810-5;P20810-7;P20810-6;F8W7E0;B7Z468;E9PSG1;H0YA91;E7ES10;E9PCH5;E7EVY3;B7Z574;P20810-4;G5E946;P20810-2;P20810;H0Y944;P20810-3;H0Y9H6;E9PDE4;D6RGF7;D6RBR1;E7EN75;E7EQ12;E7EPY6;E7EQA0;H0Y7F0;H0YD33;E7EQK6	Calpastatin	CAST	0.529257	0.883779	9	16.9	27	Y
E7EWI9;E7ERJ4;B4DDB6;P51991-2;P51991;H7C1J8	Heterogeneous nuclear ribonucleoprotein A3	HNRPA3;HNRNPA3	0.473025	0.86201	4	18.6	19	Y
F2Z2Y4;O00764-2;O00764;F2Z3F8;O00764-3	Pyridoxal kinase	PDXK	1.23925	0.82323	4	17.6	18	Y
O94925-3;O94925;B8ZZC5;B8ZZA8;O94925-2;C9JIJ6;B7Z509;H7C201	Glutaminase kidney isoform, mitochondrial	GLS	0.429422	0.795752	7	19.9	34	Y
P49023-2;P49023;P49023-3;F5GZ78;F5H854;P49023-4;E7EMK8;E9PE21;H0YIE4;F5H836;REV__D6RBA6	Paxillin	PXN	0.337912	0.780741	19	44.7	64	Y
P13010;C9JZ81;H7C0H9	X-ray repair cross-complementing protein 5	XRCC5	0.0885215	0.751561	10	14.9	26	Y
Q9P258	Protein RCC2	RCC2	0.414706	0.728814	10	21.6	33	Y
P80297;P13640-2;P02795;P13640;Q8N339;H3BSF1;P04731	Metallothionein-1X;Metallothionein-1G;Metallothionein-2;Metallothionein-1M	MT1X;MT1G;MT2A;MT1M	0.382481	0.724109	3	34.4	22
Q9NUQ9;E5RGI7;E5RJE1;E5RIR8;E5RJL8;E5RI16;Q9NW21;E5RK61;E5RFS4;E5RHU5;F8W7X2	Protein FAM49B	FAM49B	0.475583	0.710982	6	21.3	28	Y
Q9UQ80;F8VTY8;H0Y3X3;F8VR77;F8VRZ3;H0YIN7;F8W0A3;F8VZ69	Proliferation-associated protein 2G4	PA2G4	0.248156	0.702361	12	31.5	64	Y
P31939;E9PBU3;F5GWY2;C9JLK0;H7C084;H7C1S2;F8WEF0;H7BZU3	Bifunctional purine biosynthesis protein PURH;Phosphoribosylaminoimidazolecarboxamide formyltransferase;IMP cyclohydrolase	ATIC	0.381635	0.673265	14	34.1	46	Y
Q5JP53;F8VYX6;F8VW92;P07437;Q5ST81;F8VUJ7;E7EWR1;E7ENH1;F5H894;E9PBJ4	Tubulin beta chain	TUBB	0.727848	0.66174	25	65.5	38
P05783;F8VZY9;CO_H-INV:HIT000015463;CO_Q92764;C4AM86;CO_Q497I4;Q92764	Keratin, type I cytoskeletal 18	KRT18	0.222617	0.55976	31	63.5	220
P43490;Q5SYT8;C9JF35;C9JG65;F5H246	Nicotinamide phosphoribosyltransferase	NAMPT	0.304056	0.54576	7	19.3	23
P06703	Protein S100-A6	S100A6	0.330034	0.530243	4	27.8	24	Y
Q13162;H7C3T4;E9PEN3;A6NG45;A6NJJ0	Peroxiredoxin-4	PRDX4	0.226796	0.523719	9	36.9	26	Y
E9PIR7;B2R5P6;E2QRB9;B7Z2S5;E9PNQ6;E7ESI6;E7EW10;Q16881-5;Q16881-2;Q16881-4;Q16881-3;Q16881-6;Q16881;F5H780;E9PMY9;E9PKD3;E9PIZ5;E9PLT3;E9PKI4;E9PQI3;E7EWK1;F5H1L4;E7ENA2;D3YTF8;F5H2V0;F5H2M2;D3YTF9;Q9NNW7-2;Q9NNW7	Thioredoxin reductase 1, cytoplasmic	TXNRD1	0.200176	0.518034	11	27.6	36	Y
P33176	Kinesin-1 heavy chain	KIF5B	0.385724	0.504953	13	15.7	34	Y
P68371;B4DFH6	Tubulin beta-4B chain	TUBB4B	-0.2509	0.502152	26	67	370
E9PCY7;G8JLB6;P31943;D6RIU0;D6RBM0;E7EQJ0;D6RAM1;D6R9T0;D6RFM3;D6RIT2;E7EN40;D6RDU3;D6RJ04;D6RIH9;D6RDL0;P55795;E5RGV0;H0YB39;B4DFK9;D6RF17;H0YBG7;H0YBD7;D6R9D3;E5RGH4;H0YAQ2;E5RJ94	Heterogeneous nuclear ribonucleoprotein H;Heterogeneous nuclear ribonucleoprotein H, N-terminally processed;Heterogeneous nuclear ribonucleoprotein H2	HNRNPH1;HNRNPH2	0.379224	0.494312	10	31.7	42	Y
D6RAF8;Q14103-3;Q14103;H0YA96;H0Y8G5;H7BXN2;B4DTC3;Q14103-4;Q14103-2;D6RBQ9;D6RD83;F5H6R6	Heterogeneous nuclear ribonucleoprotein D0	HNRNPD	-0.402456	0.479904	7	39.4	29	Y
Q8WUM4;E9PFU1;C9IZF9;F8WEQ7;F8WBR8;F8WDK9	Programmed cell death 6-interacting protein	PDCD6IP	0.386006	0.478313	16	22	41	Y
P61978-3;P61978-2;B4DFF1;P61978;Q5T6W5;Q5T6W2;Q5T6W1	Heterogeneous nuclear ribonucleoprotein K	HNRNPK	0.25971	0.468314	18	43.9	110	Y
P12956;B1AHC7;B1AHC9;B1AHC8;F5H1I8	X-ray repair cross-complementing protein 6	XRCC6	-0.585186	0.434977	15	25.8	40	Y
P52597;B4DKS8;F5GZT4	Heterogeneous nuclear ribonucleoprotein F;Heterogeneous nuclear ribonucleoprotein F, N-terminally processed	HNRNPF	0.163235	0.406904	7	24.1	26	Y
E9PGK1;P08133;A6NN80;B7Z582;E7EMC6;E5RK69;E5RJF5;E5RK63;E5RFF0;H0YC77;E5RI05;E5RIU8;E5RJR0	Annexin A6;Annexin	ANXA6	0.186829	0.40441	15	28.5	45	Y
P61160;F5H6T1;G3V1L8;E9PF41	Actin-related protein 2	ACTR2	-0.151754	0.386142	6	19	39	Y
E9PBV3	Suprabasin	SBSN	0.307413	0.367308	3	18.3	30
Q99832-3;Q99832;F5GZK5;B8ZZC9;Q99832-4;B7Z1C9;Q99832-2;F8WAM2	T-complex protein 1 subunit eta	CCT7	0.0721035	0.330027	18	40.9	53	Y
P00533;E9PFD7;Q504U8;H0Y3N3;P00533-4;P00533-3;P00533-2;F8W704;C9JYS6;H3BLT0;B4DTR1;P04626-3;P04626-2;P04626-4;P04626;Q15303-4;Q15303-3;Q15303-2;Q15303	Epidermal growth factor receptor;Receptor protein-tyrosine kinase	EGFR	0.129245	0.276562	18	18.7	60	Y
Q58FF8	Putative heat shock protein HSP 90-beta 2	HSP90AB2P	0.426754	0.274743	12	21.8	17
B4E0H8;P26006;P26006-1;H0YA49;D6R9X8;B4DDT0;H0YA32	Integrin alpha-3;Integrin alpha-3 heavy chain;Integrin alpha-3 light chain	ITGA3	0.181822	0.234757	11	11.7	33	Y
B5MCX3;Q15019;Q15019-2;C9J2Q4;H7C310;C9IY94;C9J938;C9JB25;H7C2Y0;C9IZU3;C9JQJ4;B5MD47	Septin-2	42615	-0.196693	0.192974	7	28.7	24
P98179	RNA-binding protein 3	RBM3	0.0912965	0.189199	4	35	18	Y
Q9UBM7;B4E1K5;E9PMT8;E9PM00;E9PJ54;H0YE57	7-dehydrocholesterol reductase	DHCR7	-0.240527	0.141315	4	10.9	27
F8VQ10;Q13838;Q13838-2;Q5STU3;F6WLT2;F8VZL8;H0Y7G4;B4DP52;O00148;F6S4E6;F6UN21;F6TRA5;H0Y7X6;H0Y800;H0Y557;F6UJC5;E9PP12;Q8N5M0;H0Y6N8;H0Y4V8;H0Y6G9;F8W0J0;H0Y400;B4DIJ6;B1Q2N1;F6QWI5;F6U6E2;F6S2B7;F6SXL5;E7EMX2;F6V772;F6QYI9;F6R6M7;H0YCC6	Spliceosome RNA helicase DDX39B;ATP-dependent RNA helicase DDX39A	DDX39B;hCG_2005638;DDX39A	-0.0847985	0.141054	8	19.4	33	Y
P81605;P81605-2	Dermcidin;Survival-promoting peptide;DCD-1	DCD	0.109675	0.137434	3	22.7	29
P11216;F5GZH7;P11217;H0Y4Z6;P11217-2;E7END0	Glycogen phosphorylase, brain form	PYGB	0.164589	0.134858	19	26.6	47	Y
Q13263-2;Q13263	Transcription intermediary factor 1-beta	TRIM28	-0.0798045	0.130294	11	19	37	Y
Q86V81;E9PB61	THO complex subunit 4	ALYREF	0.0761505	0.112745	3	16.3	20
P63261;F5H0N0	Actin, cytoplasmic 2;Actin, cytoplasmic 2, N-terminally processed	ACTG1	-0.0336315	0.096719	27	80	1002	Y
E9PBS1;P22234;P22234-2;D6RF62	Multifunctional protein ADE2;Phosphoribosylaminoimidazole-succinocarboxamide synthase;Phosphoribosylaminoimidazole carboxylase	PAICS	-0.0638995	0.0722911	7	17.7	42	Y
*The values in this column indicate the logarithm-transformed ratios of the abundances of pY proteins measured by the label-free quantitative proteomics between the time points 60 min and 30 min (60min: 30 min).
†The values in this column are logarithm-transformed p-values of the Student's t-test for the label free quantitation.
‡The values in this column are the numbers of identified peptides in each protein group.
§Each Y in this column indicates the corresponding protein was previously identified as involved in cell adhesion by Schiller H.,et al.(Ref. 12 in the main text).
¶Each Y in this column indciates the pY level of the corresponding protein is significantly changed between the time points 30 min and 60 min (fold change>1.5, p-value<0.05).
