# Supplementary material for: Quantitative profiling of spreading-coupled protein tyrosine phosphorylation in migratory cells
Source: Sci Rep. 2016 Aug 24;6:31811. doi: 10.1038/srep31811 (PMC4995472; doi:10.1038/srep31811)
Supplement: Supplementary Table S3 [file srep31811-s3.xls]

## Sheet: Sheet1
Supplemental Table 3. Canonical pathways represneted by the proteins with significantly changed pY level between the two spreading stages (30 min and 60min)*
Ingenuity Canonical Pathways	-log(p-value)	Ratio	z-score	Molecules
Remodeling of Epithelial Adherens Junctions	1.39E01	1.76E-01	1.890	ACTR2,TUBB3,ACTR3,RAB5C,ARPC1B,TUBB4B,ARPC2,RAB7A,ACTN4,ACTG1,ACTN1,ARPC4
EIF2 Signaling	1.34E01	8.7E-02	2.121	MAPK1,RPL3,RPL17,RPS18,RPLP2,RPS11,RPS4X,RPL27,RPS13,RPL10,RPS25,PPP1CA,RPS3,RPS17,RPL13A,RPL38
Actin Cytoskeleton Signaling	1.23E01	7.41E-02	1.500	MYH10,ACTR2,MYH9,PFN1,ARPC1B,MAPK1,CFL1,MYL6,PTK2,ACTR3,ARPC2,ACTN4,ACTG1,ARPC4,ACTN1,MYL12A
RhoA Signaling	9.54E00	9.02E-02	1.508	PTK2,ACTR2,ACTR3,PFN1,ARPC1B,CFL1,MYL6,ARPC2,ACTG1,ARPC4,MYL12A
Integrin Signaling	9.22E00	6.28E-02	0.577	PTK2,ACTR2,ACTR3,PFN1,MAPK1,ARPC1B,ARPC2,ACTN4,BCAR3,ACTG1,ARPC4,ACTN1,MYL12A
Regulation of Actin-based Motility by Rho	8.25E00	9.89E-02	2.121	ACTR2,ACTR3,PFN1,ARPC1B,CFL1,MYL6,ARPC2,ARPC4,MYL12A
Signaling by Rho Family GTPases	7.56E00	5.13E-02	0.302	PTK2,ACTR2,ACTR3,ARPC1B,MAPK1,CFL1,MYL6,ARPC2,VIM,ACTG1,ARPC4,MYL12A
Fcγ Receptor-mediated Phagocytosis in Macrophages and Monocytes	6.91E00	8.6E-02	0.707	ACTR2,ACTR3,ARPC1B,MAPK1,RAB11B,ARPC2,ACTG1,ARPC4
ILK Signaling	6.59E00	5.41E-02	1.000	PTK2,MYH10,MYH9,MAPK1,CFL1,MYL6,VIM,ACTN4,ACTG1,ACTN1
Rac Signaling	6.53E00	7.69E-02	0.707	PTK2,ACTR2,ACTR3,ARPC1B,MAPK1,CFL1,ARPC2,ARPC4
14-3-3-mediated Signaling	6.14E00	6.84E-02	0.816	TUBB3,YWHAE,MAPK1,TUBB4B,YWHAB,YWHAZ,VIM,SFN
Cdc42 Signaling	5.97E00	5.39E-02	1.667	ACTR2,ACTR3,ARPC1B,MAPK1,CFL1,MYL6,ARPC2,ARPC4,MYL12A
RhoGDI Signaling	5.84E00	5.2E-02	-1.000	ACTR2,ACTR3,ARPC1B,CFL1,MYL6,ARPC2,ACTG1,ARPC4,MYL12A
VEGF Signaling	5.75E00	7.61E-02	0.000	PTK2,YWHAE,MAPK1,ACTN4,SFN,ACTG1,ACTN1
Calcium Signaling	5.74E00	5.06E-02	NaN	CALM1 (includes others),MYH10,CALR,MYH9,MAPK1,MYL6,TPM3,TPM1,TPM4
NRF2-mediated Oxidative Stress Response	5.7E00	5E-02	0.816	AKR1A1,MAPK1,PPIB,NQO1,CCT7,TXN,ACTG1,CBR1,GSTO1
Axonal Guidance Signaling	5.47E00	3E-02	NaN	PTK2,ACTR2,TUBB3,ACTR3,PFN1,ARPC1B,MAPK1,CFL1,MYL6,TUBB4B,ARPC2,ARPC4,MYL12A
Regulation of eIF4 and p70S6K Signaling	5.41E00	5.48E-02	NaN	MAPK1,RPS13,RPS18,RPS25,RPS3,RPS17,RPS11,RPS4X
fMLP Signaling in Neutrophils	5.28E00	6.48E-02	1.134	CALM1 (includes others),ACTR2,ACTR3,ARPC1B,MAPK1,ARPC2,ARPC4
Germ Cell-Sertoli Cell Junction Signaling	5.12E00	5E-02	NaN	PTK2,TUBB3,MAPK1,CFL1,TUBB4B,ACTN4,ACTG1,ACTN1
Aspartate Degradation II	5.09E00	4.29E-01	NaN	MDH1,MDH2,GOT2
phagosome maturation	4.98E00	5.83E-02	NaN	CALR,TUBB3,RAB5C,PRDX5,TUBB4B,RAB7A,PRDX6
Ephrin Receptor Signaling	4.85E00	4.6E-02	0.378	PTK2,ACTR2,ACTR3,ARPC1B,MAPK1,CFL1,ARPC2,ARPC4
mTOR Signaling	4.63E00	4.28E-02	NaN	MAPK1,RPS13,RPS18,RPS25,RPS3,RPS17,RPS11,RPS4X
Actin Nucleation by ARP-WASP Complex	4.58E00	8.93E-02	1.342	ACTR2,ACTR3,ARPC1B,ARPC2,ARPC4
Protein Kinase A Signaling	4.5E00	2.85E-02	0.000	PTK2,CALM1 (includes others),MYH10,YWHAE,MAPK1,MYL6,YWHAB,YWHAZ,SFN,PPP1CA,MYL12A
IGF-1 Signaling	4.48E00	6.19E-02	NaN	PTK2,YWHAE,MAPK1,YWHAB,YWHAZ,SFN
CD28 Signaling in T Helper Cells	4E00	5.08E-02	1.633	CALM1 (includes others),ACTR2,ACTR3,ARPC1B,ARPC2,ARPC4
Cellular Effects of Sildenafil (Viagra)	3.79E00	4.65E-02	NaN	CALM1 (includes others),MYH10,MYH9,MYL6,ACTG1,MYL12A
HIPPO signaling	3.69E00	5.81E-02	-2.000	YWHAE,YWHAB,YWHAZ,SFN,PPP1CA
Arsenate Detoxification I (Glutaredoxin)	3.64E00	5E-01	NaN	PNP,GSTO1
PAK Signaling	3.62E00	5.62E-02	0.000	PTK2,MAPK1,CFL1,MYL6,MYL12A
Cell Cycle: G2/M DNA Damage Checkpoint Regulation	3.6E00	8.16E-02	2.000	YWHAE,YWHAB,YWHAZ,SFN
Paxillin Signaling	3.36E00	4.95E-02	-0.447	PTK2,MAPK1,ACTN4,ACTG1,ACTN1
Regulation of Cellular Mechanics by Calpain Protease	3.35E00	7.02E-02	NaN	PTK2,MAPK1,ACTN4,ACTN1
Myc Mediated Apoptosis Signaling	3.32E00	6.9E-02	NaN	YWHAE,YWHAB,YWHAZ,SFN
Gluconeogenesis I	3.3E00	1.2E-01	NaN	PGK1,MDH1,MDH2
Pyruvate Fermentation to Lactate	3.24E00	3.33E-01	NaN	LDHA,LDHB
ERK5 Signaling	3.18E00	6.35E-02	NaN	YWHAE,YWHAB,YWHAZ,SFN
Sertoli Cell-Sertoli Cell Junction Signaling	3.05E00	3.37E-02	NaN	TUBB3,MAPK1,TUBB4B,ACTN4,ACTG1,ACTN1
p70S6K Signaling	3.04E00	4.2E-02	NaN	YWHAE,MAPK1,YWHAB,YWHAZ,SFN
Chemokine Signaling	2.99E00	5.63E-02	-1.000	PTK2,CALM1 (includes others),MAPK1,CFL1
PI3K/AKT Signaling	2.97E00	4.07E-02	0.447	YWHAE,MAPK1,YWHAB,YWHAZ,SFN
Leukocyte Extravasation Signaling	2.81E00	3.03E-02	0.000	PTK2,MAPK1,MYL6,ACTN4,ACTG1,ACTN1
Glutaryl-CoA Degradation	2.61E00	1.67E-01	NaN	HSD17B10,ACAT2
Isoleucine Degradation I	2.47E00	1.43E-01	NaN	HSD17B10,ACAT2
Antioxidant Action of Vitamin C	2.46E00	4.04E-02	NaN	MAPK1,TXN,GSTO1,PRDX6
Vitamin-C Transport	2.41E00	1.33E-01	NaN	TXN,GSTO1
RAN Signaling	2.36E00	1.25E-01	NaN	CSE1L,RAN
Methylglyoxal Degradation III	2.36E00	1.25E-01	NaN	AKR1A1,AKR1B1
Semaphorin Signaling in Neurons	2.35E00	5.66E-02	NaN	PTK2,MAPK1,CFL1
Superpathway of Geranylgeranyldiphosphate Biosynthesis I (via Mevalonate)	2.3E00	1.18E-01	NaN	FDPS,ACAT2
Androgen Signaling	2.28E00	3.6E-02	NaN	CALM1 (includes others),HSPA4,CALR,MAPK1
Xanthine and Xanthosine Salvage	2.2E00	1E00	NaN	PNP
Gα12/13 Signaling	2.2E00	3.42E-02	0.000	PTK2,MAPK1,MYL6,MYL12A
ERK/MAPK Signaling	2.19E00	2.67E-02	NaN	PTK2,MAPK1,YWHAB,YWHAZ,PPP1CA
Breast Cancer Regulation by Stathmin1	2.15E00	2.62E-02	NaN	CALM1 (includes others),TUBB3,MAPK1,TUBB4B,PPP1CA
Tryptophan Degradation III (Eukaryotic)	2.12E00	9.52E-02	NaN	HSD17B10,ACAT2
Hypoxia Signaling in the Cardiovascular System	2.1E00	4.62E-02	NaN	UBE2N,NQO1,LDHA
TCA Cycle II (Eukaryotic)	2.05E00	8.7E-02	NaN	MDH1,MDH2
Agrin Interactions at Neuromuscular Junction	2.03E00	4.35E-02	NaN	PTK2,MAPK1,ACTG1
Caveolar-mediated Endocytosis Signaling	2E00	4.23E-02	NaN	RAB5C,COPA,ACTG1
Ephrin B Signaling	1.97E00	4.11E-02	NaN	PTK2,MAPK1,CFL1
Aryl Hydrocarbon Receptor Signaling	1.93E00	2.86E-02	NaN	TGM2,MAPK1,NQO1,GSTO1
Guanine and Guanosine Salvage I	1.9E00	5E-01	NaN	PNP
Adenine and Adenosine Salvage I	1.9E00	5E-01	NaN	PNP
Superpathway of Cholesterol Biosynthesis	1.88E00	7.14E-02	NaN	FDPS,ACAT2
CXCR4 Signaling	1.81E00	2.63E-02	0.000	PTK2,MAPK1,MYL6,MYL12A
Aldosterone Signaling in Epithelial Cells	1.81E00	2.63E-02	NaN	HSPA4,MAPK1,HSPE1,AHCY
Gap Junction Signaling	1.79E00	2.58E-02	NaN	TUBB3,MAPK1,TUBB4B,ACTG1
Phospholipase C Signaling	1.78E00	2.11E-02	1.000	TGM2,CALM1 (includes others),MAPK1,MYL6,MYL12A
Fatty Acid β-oxidation I	1.77E00	6.25E-02	NaN	HSD17B10,ACAA2
Superpathway of Methionine Degradation	1.77E00	6.25E-02	NaN	GOT2,AHCY
FAK Signaling	1.76E00	3.45E-02	NaN	PTK2,MAPK1,ACTG1
MIF-mediated Glucocorticoid Regulation	1.74E00	6.06E-02	NaN	MIF,MAPK1
D-glucuronate Degradation I	1.73E00	3.33E-01	NaN	AKR1A1
Glutamate Degradation II	1.73E00	3.33E-01	NaN	GOT2
Aspartate Biosynthesis	1.73E00	3.33E-01	NaN	GOT2
Ethanol Degradation II	1.7E00	5.71E-02	NaN	HSD17B10,AKR1A1
Tight Junction Signaling	1.68E00	2.4E-02	NaN	MYH10,MYH9,MYL6,ACTG1
Noradrenaline and Adrenaline Degradation	1.63E00	5.26E-02	NaN	HSD17B10,AKR1A1
B Cell Receptor Signaling	1.62E00	2.3E-02	0.000	PTK2,CALM1 (includes others),MAPK1,CFL1
Heme Degradation	1.61E00	2.5E-01	NaN	BLVRB
Ascorbate Recycling (Cytosolic)	1.61E00	2.5E-01	NaN	GSTO1
Geranylgeranyldiphosphate Biosynthesis	1.61E00	2.5E-01	NaN	FDPS
L-cysteine Degradation I	1.61E00	2.5E-01	NaN	GOT2
HIF1α Signaling	1.58E00	2.94E-02	NaN	MAPK1,LDHA,LDHB
MIF Regulation of Innate Immunity	1.57E00	4.88E-02	NaN	MIF,MAPK1
Mechanisms of Viral Exit from Host Cells	1.57E00	4.88E-02	NaN	LMNB1,ACTG1
Glucocorticoid Receptor Signaling	1.53E00	1.82E-02	NaN	HMGB1,HSPA4,MAPK1,ANXA1,TAF15
Eumelanin Biosynthesis	1.51E00	2E-01	NaN	MIF
Trans, trans-farnesyl Diphosphate Biosynthesis	1.51E00	2E-01	NaN	FDPS
iNOS Signaling	1.51E00	4.55E-02	NaN	CALM1 (includes others),MAPK1
Agranulocyte Adhesion and Diapedesis	1.51E00	2.12E-02	NaN	MYH10,MYH9,MYL6,ACTG1
Thrombin Signaling	1.5E00	2.11E-02	0.000	PTK2,MAPK1,MYL6,MYL12A
Ephrin A Signaling	1.44E00	4.17E-02	NaN	PTK2,CFL1
Thioredoxin Pathway	1.43E00	1.67E-01	NaN	TXN
UDP-N-acetyl-D-glucosamine Biosynthesis II	1.43E00	1.67E-01	NaN	UAP1
CCR3 Signaling in Eosinophils	1.43E00	2.56E-02	NaN	CALM1 (includes others),MAPK1,CFL1
Synaptic Long Term Potentiation	1.41E00	2.52E-02	NaN	CALM1 (includes others),MAPK1,PPP1CA
Sperm Motility	1.39E00	2.48E-02	NaN	PTK2,CALM1 (includes others),PRDX6
Adenine and Adenosine Salvage III	1.37E00	1.43E-01	NaN	PNP
Unfolded protein response	1.35E00	3.7E-02	NaN	HSPA4,CALR
Estrogen Receptor Signaling	1.33E00	2.34E-02	NaN	MAPK1,PHB2,TAF15
Superoxide Radicals Degradation	1.31E00	1.25E-01	NaN	NQO1
Purine Ribonucleosides Degradation to Ribose-1-phosphate	1.31E00	1.25E-01	NaN	PNP
Glioma Invasiveness Signaling	1.3E00	3.51E-02	NaN	PTK2,MAPK1
IL-12 Signaling and Production in Macrophages	1.29E00	2.26E-02	NaN	MAPK1,RAB7A,S100A8
Cardiac Hypertrophy Signaling	1.29E00	1.79E-02	1.000	CALM1 (includes others),MAPK1,MYL6,MYL12A
Ketolysis	1.26E00	1.11E-01	NaN	ACAT2
UDP-N-acetyl-D-galactosamine Biosynthesis II	1.26E00	1.11E-01	NaN	UAP1
IL-15 Signaling	1.23E00	3.17E-02	NaN	PTK2,MAPK1
Estrogen-Dependent Breast Cancer Signaling	1.23E00	3.17E-02	NaN	HSD17B10,MAPK1
Ketogenesis	1.22E00	1E-01	NaN	ACAT2
Serotonin Degradation	1.18E00	2.99E-02	NaN	HSD17B10,AKR1A1
IL-10 Signaling	1.17E00	2.94E-02	NaN	MAPK1,BLVRB
CCR5 Signaling in Macrophages	1.16E00	2.9E-02	NaN	CALM1 (includes others),MAPK1
Role of MAPK Signaling in the Pathogenesis of Influenza	1.16E00	2.9E-02	NaN	MAPK1,PRDX6
Melatonin Signaling	1.15E00	2.86E-02	NaN	CALM1 (includes others),MAPK1
BER pathway	1.14E00	8.33E-02	NaN	PCNA
Protein Ubiquitination Pathway	1.12E00	1.57E-02	NaN	HSPA4,PSMA7,UBE2N,HSPE1
Role of IL-17A in Psoriasis	1.11E00	7.69E-02	NaN	S100A8
Mevalonate Pathway I	1.11E00	7.69E-02	NaN	ACAT2
Guanosine Nucleotides Degradation III	1.11E00	7.69E-02	NaN	PNP
DNA Double-Strand Break Repair by Non-Homologous End Joining	1.08E00	7.14E-02	NaN	XRCC5
Urate Biosynthesis/Inosine 5'-phosphate Degradation	1.08E00	7.14E-02	NaN	PNP
Phenylalanine Degradation IV (Mammalian, via Side Chain)	1.08E00	7.14E-02	NaN	GOT2
Regulation of IL-2 Expression in Activated and Anergic T Lymphocytes	1.06E00	2.53E-02	NaN	CALM1 (includes others),MAPK1
Telomere Extension by Telomerase	1.05E00	6.67E-02	NaN	XRCC5
nNOS Signaling in Skeletal Muscle Cells	1.05E00	6.67E-02	NaN	CALM1 (includes others)
Mitochondrial Dysfunction	1.04E00	1.75E-02	NaN	HSD17B10,PRDX5,VDAC1
Granzyme B Signaling	1.02E00	6.25E-02	NaN	LMNB1
Mismatch Repair in Eukaryotes	1.02E00	6.25E-02	NaN	PCNA
Parkinson's Signaling	1.02E00	6.25E-02	NaN	MAPK1
Adenosine Nucleotides Degradation II	9.95E-01	5.88E-02	NaN	PNP
Methionine Degradation I (to Homocysteine)	9.95E-01	5.88E-02	NaN	AHCY
α-Adrenergic Signaling	9.87E-01	2.3E-02	NaN	CALM1 (includes others),MAPK1
Production of Nitric Oxide and Reactive Oxygen Species in Macrophages	9.85E-01	1.67E-02	NaN	MAPK1,S100A8,PPP1CA
RANK Signaling in Osteoclasts	9.78E-01	2.27E-02	NaN	CALM1 (includes others),MAPK1
Apoptosis Signaling	9.7E-01	2.25E-02	NaN	MAPK1,LMNA
Hepatic Fibrosis / Hepatic Stellate Cell Activation	9.69E-01	1.64E-02	NaN	MYH10,MYH9,MYL6
GADD45 Signaling	9.49E-01	5.26E-02	NaN	PCNA
Glutathione Redox Reactions I	9.49E-01	5.26E-02	NaN	PRDX6
DNA damage-induced 14-3-3σ Signaling	9.49E-01	5.26E-02	NaN	SFN
Cysteine Biosynthesis III (mammalia)	9.49E-01	5.26E-02	NaN	AHCY
Death Receptor Signaling	9.46E-01	2.17E-02	NaN	LMNA,ACTG1
Purine Nucleotides Degradation II (Aerobic)	9.28E-01	5E-02	NaN	PNP
T Cell Receptor Signaling	9.09E-01	2.06E-02	NaN	CALM1 (includes others),MAPK1
Endoplasmic Reticulum Stress Pathway	9.08E-01	4.76E-02	NaN	CALR
p53 Signaling	9.02E-01	2.04E-02	NaN	PCNA,SFN
Glioma Signaling	9.02E-01	2.04E-02	NaN	CALM1 (includes others),MAPK1
CDK5 Signaling	8.94E-01	2.02E-02	NaN	MAPK1,PPP1CA
Role of Lipids/Lipid Rafts in the Pathogenesis of Influenza	8.89E-01	4.55E-02	NaN	FDPS
Nitric Oxide Signaling in the Cardiovascular System	8.87E-01	2E-02	NaN	CALM1 (includes others),MAPK1
Cholecystokinin/Gastrin-mediated Signaling	8.8E-01	1.98E-02	NaN	PTK2,MAPK1
Tryptophan Degradation X (Mammalian, via Tryptamine)	8.71E-01	4.35E-02	NaN	AKR1A1
IL-22 Signaling	8.54E-01	4.17E-02	NaN	MAPK1
Triacylglycerol Degradation	8.54E-01	4.17E-02	NaN	PRDX6
HGF Signaling	8.53E-01	1.9E-02	NaN	PTK2,MAPK1
IL-17A Signaling in Gastric Cells	8.38E-01	4E-02	NaN	MAPK1
Role of JAK family kinases in IL-6-type Cytokine Signaling	8.38E-01	4E-02	NaN	MAPK1
Glycolysis I	8.38E-01	4E-02	NaN	PGK1
Renin-Angiotensin Signaling	8.27E-01	1.83E-02	NaN	PTK2,MAPK1
Sphingosine-1-phosphate Signaling	8.27E-01	1.83E-02	NaN	PTK2,MAPK1
Lipid Antigen Presentation by CD1	8.22E-01	3.85E-02	NaN	CALR
Antiproliferative Role of TOB in T Cell Signaling	8.22E-01	3.85E-02	NaN	MAPK1
Role of Tissue Factor in Cancer	8.21E-01	1.82E-02	NaN	MAPK1,CFL1
Corticotropin Releasing Hormone Signaling	8.15E-01	1.8E-02	NaN	CALM1 (includes others),MAPK1
IL-15 Production	8.07E-01	3.7E-02	NaN	PTK2
Glutathione-mediated Detoxification	7.79E-01	3.45E-02	NaN	GSTO1
PTEN Signaling	7.73E-01	1.69E-02	NaN	PTK2,MAPK1
HMGB1 Signaling	7.62E-01	1.67E-02	NaN	HMGB1,MAPK1
Huntington's Disease Signaling	7.62E-01	1.31E-02	NaN	TGM2,HSPA4,MAPK1
4-1BB Signaling in T Lymphocytes	7.52E-01	3.23E-02	NaN	MAPK1
Atherosclerosis Signaling	7.4E-01	1.61E-02	NaN	S100A8,PRDX6
PI3K Signaling in B Lymphocytes	7.24E-01	1.57E-02	NaN	CALM1 (includes others),MAPK1
Oncostatin M Signaling	7.16E-01	2.94E-02	NaN	MAPK1
Inhibition of Angiogenesis by TSP1	7.16E-01	2.94E-02	NaN	MAPK1
GNRH Signaling	7.14E-01	1.55E-02	NaN	PTK2,MAPK1
IL-17A Signaling in Fibroblasts	7.05E-01	2.86E-02	NaN	MAPK1
Insulin Receptor Signaling	6.99E-01	1.52E-02	NaN	MAPK1,PPP1CA
Antigen Presentation Pathway	6.83E-01	2.7E-02	NaN	CALR
April Mediated Signaling	6.73E-01	2.63E-02	NaN	MAPK1
Estrogen Biosynthesis	6.73E-01	2.63E-02	NaN	HSD17B10
B Cell Activating Factor Signaling	6.53E-01	2.5E-02	NaN	MAPK1
Thyroid Cancer Signaling	6.53E-01	2.5E-02	NaN	MAPK1
Neuroprotective Role of THOP1 in Alzheimer's Disease	6.53E-01	2.5E-02	NaN	YWHAE
Synaptic Long Term Depression	6.52E-01	1.41E-02	NaN	MAPK1,PRDX6
eNOS Signaling	6.52E-01	1.41E-02	NaN	CALM1 (includes others),HSPA4
Melanoma Signaling	6.35E-01	2.38E-02	NaN	MAPK1
UVC-Induced MAPK Signaling	6.35E-01	2.38E-02	NaN	MAPK1
Gαq Signaling	6.3E-01	1.36E-02	NaN	CALM1 (includes others),MAPK1
Role of IL-17F in Allergic Inflammatory Airway Diseases	6.17E-01	2.27E-02	NaN	MAPK1
Xenobiotic Metabolism Signaling	6.16E-01	1.1E-02	NaN	MAPK1,NQO1,GSTO1
MSP-RON Signaling Pathway	6E-01	2.17E-02	NaN	ACTG1
Hematopoiesis from Pluripotent Stem Cells	5.92E-01	2.13E-02	NaN	IGHA1
nNOS Signaling in Neurons	5.92E-01	2.13E-02	NaN	CALM1 (includes others)
Tec Kinase Signaling	5.89E-01	1.27E-02	NaN	PTK2,ACTG1
Primary Immunodeficiency Signaling	5.85E-01	2.08E-02	NaN	IGHA1
Dopamine-DARPP32 Feedback in cAMP Signaling	5.74E-01	1.24E-02	NaN	CALM1 (includes others),PPP1CA
Assembly of RNA Polymerase II Complex	5.69E-01	2E-02	NaN	TAF15
Heparan Sulfate Biosynthesis (Late Stages)	5.62E-01	1.96E-02	NaN	PRDX6
Amyloid Processing	5.62E-01	1.96E-02	NaN	MAPK1
CNTF Signaling	5.55E-01	1.92E-02	NaN	MAPK1
Endometrial Cancer Signaling	5.55E-01	1.92E-02	NaN	MAPK1
Role of Macrophages, Fibroblasts and Endothelial Cells in Rheumatoid Arthritis	5.49E-01	1.01E-02	NaN	CALM1 (includes others),MIF,MAPK1
UVB-Induced MAPK Signaling	5.48E-01	1.89E-02	NaN	MAPK1
IL-2 Signaling	5.48E-01	1.89E-02	NaN	MAPK1
Lymphotoxin β Receptor Signaling	5.41E-01	1.85E-02	NaN	MAPK1
Role of IL-17A in Arthritis	5.41E-01	1.85E-02	NaN	MAPK1
Role of NFAT in Regulation of the Immune Response	5.38E-01	1.17E-02	NaN	CALM1 (includes others),MAPK1
CREB Signaling in Neurons	5.38E-01	1.17E-02	NaN	CALM1 (includes others),MAPK1
Thrombopoietin Signaling	5.34E-01	1.82E-02	NaN	MAPK1
Role of CHK Proteins in Cell Cycle Checkpoint Control	5.34E-01	1.82E-02	NaN	PCNA
Endothelin-1 Signaling	5.34E-01	1.16E-02	NaN	MAPK1,PRDX6
EGF Signaling	5.28E-01	1.79E-02	NaN	MAPK1
Nur77 Signaling in T Lymphocytes	5.21E-01	1.75E-02	NaN	CALM1 (includes others)
ErbB2-ErbB3 Signaling	5.21E-01	1.75E-02	NaN	MAPK1
Glutamate Receptor Signaling	5.21E-01	1.75E-02	NaN	CALM1 (includes others)
Heparan Sulfate Biosynthesis	5.15E-01	1.72E-02	NaN	PRDX6
Phospholipases	5.15E-01	1.72E-02	NaN	PRDX6
PPARα/RXRα Activation	5.14E-01	1.12E-02	NaN	MAPK1,GOT2
Role of NFAT in Cardiac Hypertrophy	5.11E-01	1.12E-02	NaN	CALM1 (includes others),MAPK1
Induction of Apoptosis by HIV1	5.03E-01	1.67E-02	NaN	SLC25A5
ErbB4 Signaling	5.03E-01	1.67E-02	NaN	MAPK1
IL-8 Signaling	4.95E-01	1.09E-02	NaN	PTK2,MAPK1
Activation of IRF by Cytosolic Pattern Recognition Receptors	4.91E-01	1.61E-02	NaN	PPIB
Role of JAK1 and JAK3 in γc Cytokine Signaling	4.91E-01	1.61E-02	NaN	MAPK1
GM-CSF Signaling	4.91E-01	1.61E-02	NaN	MAPK1
Antiproliferative Role of Somatostatin Receptor 2	4.86E-01	1.59E-02	NaN	MAPK1
Role of PI3K/AKT Signaling in the Pathogenesis of Influenza	4.86E-01	1.59E-02	NaN	MAPK1
PCP pathway	4.86E-01	1.59E-02	NaN	PFN1
Calcium-induced T Lymphocyte Apoptosis	4.8E-01	1.56E-02	NaN	CALM1 (includes others)
IL-17A Signaling in Airway Cells	4.8E-01	1.56E-02	NaN	MAPK1
Pyridoxal 5'-phosphate Salvage Pathway	4.8E-01	1.56E-02	NaN	MAPK1
Eicosanoid Signaling	4.8E-01	1.56E-02	NaN	PRDX6
CD40 Signaling	4.75E-01	1.54E-02	NaN	MAPK1
Non-Small Cell Lung Cancer Signaling	4.75E-01	1.54E-02	NaN	MAPK1
Angiopoietin Signaling	4.69E-01	1.52E-02	NaN	PTK2
Erythropoietin Signaling	4.64E-01	1.49E-02	NaN	MAPK1
Neurotrophin/TRK Signaling	4.64E-01	1.49E-02	NaN	MAPK1
GDNF Family Ligand-Receptor Interactions	4.59E-01	1.47E-02	NaN	MAPK1
Macropinocytosis Signaling	4.59E-01	1.47E-02	NaN	ACTN4
Growth Hormone Signaling	4.54E-01	1.45E-02	NaN	MAPK1
IL-3 Signaling	4.44E-01	1.41E-02	NaN	MAPK1
Renal Cell Carcinoma Signaling	4.44E-01	1.41E-02	NaN	MAPK1
Small Cell Lung Cancer Signaling	4.44E-01	1.41E-02	NaN	PTK2
PEDF Signaling	4.44E-01	1.41E-02	NaN	MAPK1
IL-17 Signaling	4.39E-01	1.39E-02	NaN	MAPK1
JAK/Stat Signaling	4.39E-01	1.39E-02	NaN	MAPK1
LPS-stimulated MAPK Signaling	4.34E-01	1.37E-02	NaN	MAPK1
NF-κB Activation by Viruses	4.34E-01	1.37E-02	NaN	MAPK1
Prolactin Signaling	4.34E-01	1.37E-02	NaN	MAPK1
STAT3 Pathway	4.34E-01	1.37E-02	NaN	MAPK1
FLT3 Signaling in Hematopoietic Progenitor Cells	4.3E-01	1.35E-02	NaN	MAPK1
Leptin Signaling in Obesity	4.3E-01	1.35E-02	NaN	MAPK1
Toll-like Receptor Signaling	4.3E-01	1.35E-02	NaN	MAPK1
TREM1 Signaling	4.25E-01	1.33E-02	NaN	MAPK1
VEGF Family Ligand-Receptor Interactions	4.2E-01	1.32E-02	NaN	MAPK1
BMP signaling pathway	4.2E-01	1.32E-02	NaN	MAPK1
PDGF Signaling	4.16E-01	1.3E-02	NaN	MAPK1
Dopamine Receptor Signaling	4.12E-01	1.28E-02	NaN	PPP1CA
Acute Myeloid Leukemia Signaling	4.07E-01	1.27E-02	NaN	MAPK1
Role of Osteoblasts, Osteoclasts and Chondrocytes in Rheumatoid Arthritis	3.99E-01	9.13E-03	NaN	CALM1 (includes others),MAPK1
cAMP-mediated signaling	3.99E-01	9.13E-03	NaN	CALM1 (includes others),MAPK1
Prostate Cancer Signaling	3.95E-01	1.22E-02	NaN	MAPK1
Melanocyte Development and Pigmentation Signaling	3.87E-01	1.19E-02	NaN	MAPK1
FGF Signaling	3.83E-01	1.18E-02	NaN	MAPK1
ErbB Signaling	3.79E-01	1.16E-02	NaN	MAPK1
Bladder Cancer Signaling	3.75E-01	1.15E-02	NaN	MAPK1
TGF-β Signaling	3.75E-01	1.15E-02	NaN	MAPK1
Neuregulin Signaling	3.72E-01	1.14E-02	NaN	MAPK1
G Beta Gamma Signaling	3.72E-01	1.14E-02	NaN	MAPK1
UVA-Induced MAPK Signaling	3.72E-01	1.14E-02	NaN	MAPK1
Virus Entry via Endocytic Pathways	3.68E-01	1.12E-02	NaN	ACTG1
Communication between Innate and Adaptive Immune Cells	3.68E-01	1.12E-02	NaN	IGHA1
Crosstalk between Dendritic Cells and Natural Killer Cells	3.68E-01	1.12E-02	NaN	ACTG1
IL-1 Signaling	3.61E-01	1.1E-02	NaN	MAPK1
Chronic Myeloid Leukemia Signaling	3.54E-01	1.08E-02	NaN	MAPK1
Salvage Pathways of Pyrimidine Ribonucleotides	3.54E-01	1.08E-02	NaN	MAPK1
PPAR Signaling	3.54E-01	1.08E-02	NaN	MAPK1
Mouse Embryonic Stem Cell Pluripotency	3.47E-01	1.05E-02	NaN	MAPK1
Amyotrophic Lateral Sclerosis Signaling	3.37E-01	1.02E-02	NaN	RAB5C
Telomerase Signaling	3.34E-01	1.01E-02	NaN	MAPK1
Neuropathic Pain Signaling In Dorsal Horn Neurons	3.31E-01	1E-02	NaN	MAPK1
Pancreatic Adenocarcinoma Signaling	3.13E-01	9.43E-03	NaN	MAPK1
NGF Signaling	3.1E-01	9.35E-03	NaN	MAPK1
Fc Epsilon RI Signaling	3.07E-01	9.26E-03	NaN	MAPK1
iCOS-iCOSL Signaling in T Helper Cells	3.07E-01	9.26E-03	NaN	CALM1 (includes others)
Gαs Signaling	3.04E-01	9.17E-03	NaN	MAPK1
Natural Killer Cell Signaling	3.02E-01	9.09E-03	NaN	MAPK1
Type I Diabetes Mellitus Signaling	3.02E-01	9.09E-03	NaN	MAPK1
Role of NANOG in Mammalian Embryonic Stem Cell Pluripotency	2.99E-01	9.01E-03	NaN	MAPK1
Type II Diabetes Mellitus Signaling	2.86E-01	8.62E-03	NaN	MAPK1
IL-6 Signaling	2.86E-01	8.62E-03	NaN	MAPK1
PKCθ Signaling in T Lymphocytes	2.81E-01	8.47E-03	NaN	MAPK1
P2Y Purigenic Receptor Signaling Pathway	2.78E-01	8.4E-03	NaN	MAPK1
Gαi Signaling	2.76E-01	8.33E-03	NaN	MAPK1
LXR/RXR Activation	2.73E-01	8.26E-03	NaN	S100A8
Role of Pattern Recognition Receptors in Recognition of Bacteria and Viruses	2.64E-01	8E-03	NaN	MAPK1
Hereditary Breast Cancer Signaling	2.55E-01	7.75E-03	NaN	SFN
D-myo-inositol (1,4,5,6)-Tetrakisphosphate Biosynthesis	2.55E-01	7.75E-03	NaN	PPP1CA
D-myo-inositol (3,4,5,6)-tetrakisphosphate Biosynthesis	2.55E-01	7.75E-03	NaN	PPP1CA
Ovarian Cancer Signaling	2.51E-01	7.63E-03	NaN	MAPK1
Cardiac β-adrenergic Signaling	2.46E-01	7.52E-03	NaN	PPP1CA
Relaxin Signaling	2.42E-01	7.41E-03	NaN	MAPK1
D-myo-inositol-5-phosphate Metabolism	2.23E-01	6.9E-03	NaN	PPP1CA
Glioblastoma Multiforme Signaling	2.21E-01	6.85E-03	NaN	MAPK1
3-phosphoinositide Degradation	2.21E-01	6.85E-03	NaN	PPP1CA
3-phosphoinositide Biosynthesis	2.04E-01	6.41E-03	NaN	PPP1CA
*The pathway analysis was performed with the software Ingenuity Pathway Analysis, and the significance of each pathway was evaluated by the Fisher's-exact test.
